# Supplementary material for: Physics-driven self-supervised learning for fast high-resolution robust 3D reconstruction of light-field microscopy
Source: Nat Methods. 2025 May 12;22(7):1545–55. doi: 10.1038/s41592-025-02698-z (PMC12240845; doi:10.1038/s41592-025-02698-z)
Supplement: Supplementary file 9 — Statistical source data for Fig. 2. [file 41592_2025_2698_MOESM9_ESM.xlsx]

## Sheet: Panel b
NLL-MPG loss
0.9313	0.9312	0.9304	0.928	0.9045
L2 loss
0.9171	0.9126	0.9088	0.8953	0.8624
L1 loss
0.9021	0.8872	0.8774	0.8393	0.7606

## Sheet: Panel c
SeReNet
0.7082	0.7263	0.7464	0.7707	0.7873	0.8115	0.8274	0.8369	0.8581	0.8603	0.868
iterative tomography
0.7852	0.7484	0.7285	0.7171	0.7133	0.7088	0.706	0.7065	0.704	0.7048	0.7035

## Sheet: Panel e
TW-Net
33.9154	34.253	34.3607	34.0604	34.0323	33.9202	34.0533	34.0873	34.3905
Time-weighted coefficient = 0
31.1521	31.5208	31.5926	31.2683	31.1932	31.0916	31.1771	31.2947	31.673
Time-weighted coefficient = 0.1
31.8182	32.1841	32.256	31.9319	31.8575	31.7593	31.8454	31.9603	32.3338
Time-weighted coefficient = 0.2
32.3451	32.7128	32.7864	32.4571	32.3843	32.2897	32.3769	32.4855	32.8567
Time-weighted coefficient = 0.3
32.7489	33.1219	33.1993	32.86	32.7907	32.7001	32.7894	32.8871	33.2576
Time-weighted coefficient = 0.4
33.0125	33.3916	33.4756	33.1235	33.0607	32.9739	33.0676	33.1489	33.518
Time-weighted coefficient = 0.5
33.0949	33.4783	33.5714	33.207	33.1542	33.0704	33.1716	33.2311	33.5959
Time-weighted coefficient = 0.6
32.9418	33.3249	33.4287	33.0558	33.0164	32.9345	33.0461	33.08	33.4358
Time-weighted coefficient = 0.7
32.4936	32.8711	32.9854	32.6101	32.5859	32.5045	32.628	32.6358	32.9785
Time-weighted coefficient = 0.8
31.6993	32.0678	32.1904	31.8183	31.8088	31.7268	31.8606	31.8459	32.1747
Time-weighted coefficient = 0.9
30.5416	30.9013	31.0283	30.6626	30.6651	30.5816	30.7216	30.6913	31.0095
Time-weighted coefficient = 1.0
29.0572	29.4113	29.5388	29.1795	29.1901	29.1048	29.2458	29.2077	29.5207

## Sheet: Panel g
preDAO
0.1751	0.5031	0.921	0.7332	-0.2195	0.3121	-0.7786	-0.8934	0.3957	-0.0121	0.1646	0.8587	-0.0176	0.2776	0.51	0.5452	0.1305	-0.6526
GT
0	0.5229	0.9818	0.9506	-0.4033	0.4833	-0.7349	-1.1416	0.5935	0.0001	-0.0488	0.9842	0.2672	0.2861	0.8741	0.7429	0.1866	-0.7711

## Sheet: Panel h
w/ preDAO
0.7577	0.779	0.7873	0.7832	0.7792	0.7595	0.7494	0.7416
w/o preDAO
0.7388	0.7408	0.7329	0.7116	0.6929	0.674	0.6537	0.6341

## Sheet: Panel i
iterative tomography
0.7367	0.7649	0.7077	0.7308	0.7169	0.7336	0.7105	0.733	0.6961	0.7334
SeReNet
0.7341	0.7417	0.7069	0.7091	0.7295	0.7291	0.7574	0.7322	0.6911	0.7374
SeReNet w/ preDAO
0.7915	0.7823	0.7812	0.7746	0.7804	0.7865	0.7934	0.7881	0.7759	0.7974

## Sheet: Panel k
VCD-Net
0.8033	0.4466	0.4274	0.5144	0.5367	0.4609	0.3459	0.3105	0.7322	0.7787	0.7298	0.4997	0.4366	0.5074
HyLFM-Net
0.4438	0.4361	0.3374	0.3468	0.3537	0.3679	0.5279	0.4388	0.2032	0.2577	0.3268	0.1865	0.4219	0.6078
iterative tomography
0.5756	0.5227	0.4759	0.6889	0.5954	0.5603	0.4784	0.3767	0.8005	0.8854	0.7889	0.4043	0.7248	0.7847
SeReNet
0.8344	0.7584	0.7294	0.8494	0.8049	0.7989	0.7166	0.6981	0.8599	0.9097	0.8617	0.6719	0.6905	0.626
