# Supplementary material for: Physics-driven self-supervised learning for fast high-resolution robust 3D reconstruction of light-field microscopy
Source: Nat Methods. 2025 May 12;22(7):1545–55. doi: 10.1038/s41592-025-02698-z (PMC12240845; doi:10.1038/s41592-025-02698-z)
Supplement: Supplementary file 10 — Statistical source data for Fig. 3. [file 41592_2025_2698_MOESM10_ESM.xlsx]

## Sheet: Panel b
Profile obtained from SeReNet for line 1
0	0	0	0	0	0	0	0	0	0	0	0	0	0	0	0.0005	0.0005	0.0005	0.0005	0	0	0	0	0.0005	0.0016	0.0016	0.0027	0.0027	0.0005	0	0	0	0	0	0.0005	0.0016	0.0021	0.0027	0.0032	0.0038	0.0038	0.0064	0.0268	0.3929	0.737	1	0.7654	0.4482	0.0456	0.0038
Profile obtained from iterative tomography for line 1
0.1059	0.0876	0.0798	0.0437	0.0276	0.0078	0.0186	0.0261	0.037	0.0437	0.0552	0.0698	0.1086	0.1723	0.224	0.224	0.2492	0.2396	0.2517	0.2027	0.1656	0.1784	0.1531	0.1531	0.1337	0.1036	0.0898	0.05	0.024	0.0276	0.0299	0.0315	0.0315	0.0354	0.0563	0.0691	0.079	0.0913	0.1215	0.2163	0.2163	0.4186	0.6763	0.8215	1	0.9907	0.9844	0.816	0.6317	0.6317
Profile obtained from SeReNet for line 2
0	0	0	0	0	0	0	0	0	0	0	0	0	0	0	0	0	0	0	0	0	0	0	0	0	0	0	0	0	0	0	0	0.0267	0.0145	0.052	0.1299	0.2242	0.3206	0.4189	0.5107	0.6006	0.7525	0.9093	0.988	1	0.8887	0.7097	0.4525	0.1447	0.0268
Profile obtained from iterative tomography for line 2
0.5199	0.5202	0.5208	0.5219	0.524	0.526	0.5273	0.5298	0.5336	0.537	0.5399	0.5422	0.5442	0.5461	0.5475	0.5484	0.5487	0.5486	0.5469	0.5436	0.5377	0.532	0.5318	0.5393	0.5584	0.5791	0.5988	0.6194	0.6407	0.6612	0.681	0.6999	0.7192	0.7397	0.7633	0.7909	0.821	0.8529	0.8862	0.9194	0.9474	0.9701	0.9849	0.9944	1	0.9998	0.9933	0.9858	0.9769	0.9623
[truncated: 40 more columns]

## Sheet: Panel h
Profile obtained from SeReNet
0.0016	0.0028	0.0035	0.0027	0.0005	0	0	0	0	0	0	0	0	0	0	0	0	0	0	0	0	0	0	0	0	0.0003	0.0046	0.0237	0.0594	0.1186	0.2016	0.3133	0.4373	0.571	0.6876	0.7854	0.8717	0.9423	0.9867	1	0.9725	0.9063	0.7991	0.6627	0.4983	0.3421	0.1974	0.0841	0.0064	0
Profile obtained from iterative tomography
0	0.0002	0.0005	0.0005	0.0004	0.0002	0	0	0.0009	0.0038	0.0083	0.0136	0.0172	0.0195	0.02	0.0206	0.0219	0.0251	0.0304	0.0381	0.0492	0.0711	0.1027	0.1443	0.1944	0.2521	0.316	0.3857	0.4587	0.5345	0.6075	0.6775	0.7406	0.8006	0.8675	0.9254	0.9622	0.9863	0.9992	1	0.9888	0.9678	0.9399	0.9169	0.8904	0.8504	0.806	0.761	0.7145	0.6668
[truncated: 25 more columns]

## Sheet: Panel i
Trace obtained from SeReNet for DD6
-0.8723	-0.8747	-0.8445	-0.8613	-0.8631	-0.8492	-0.791	-0.7496	-0.7251	-0.7156	-0.6169	-0.2794	-0.0493	-0.1851	-0.2269	0.0833	0.2657	-0.139	0.6445	1.0826	1.7738	1.7399	1.577	1.7421	1.0746	0.2123	0.0618	-0.1737	-0.3776	-0.1156	0.011	-0.1725	-0.215	-0.391	-0.4204	-0.6185	-0.7255	-0.8453	-0.8984	-0.9197	-0.9322	-0.9404	-0.9558	-0.913	1.3954	0.4707	-0.3123	-0.5836	-0.3691	-0.249
Trace obtained from iterative tomography for DD6
-0.6207	-0.6583	-0.6169	-0.6362	-0.6466	-0.6382	-0.6433	-0.6264	-0.5837	-0.6195	-0.4653	0.1374	0.2671	0.0861	0.2185	0.7554	0.4693	0.8192	1.1187	1.5284	1.5954	1.2042	0.839	0.5176	0.3869	0.0346	0.0315	-0.1393	-0.3101	0.3647	0.2732	0.0464	0.1488	0.0334	-0.0941	-0.2983	-0.3879	-0.5446	-0.6482	-0.6714	-0.6879	-0.6882	-0.7141	-0.6702	1.8813	1.2093	0.0041	-0.1195	-0.0887	0.2579
Trace obtained from SeReNet for VA10
-0.5725	-0.6262	-0.6445	-0.6623	-0.6639	-0.6817	-0.6673	-0.6211	-0.5552	-0.4212	0.0313	0.5555	0.9749	1.0344	1.0613	1.1803	1.2757	0.9729	0.4405	-0.1501	-0.4243	-0.537	-0.5723	-0.5945	-0.6173	-0.6455	-0.6372	-0.5416	0.0506	0.7337	1.3174	1.435	1.3237	1.2136	1.0909	1.0449	0.7664	0.2147	-0.3592	-0.7139	-0.8128	-0.859	-0.8915	-0.9161	-0.9095	-0.8983	-0.8802	-0.8827	-0.8616	-0.8375
Trace obtained from iterative tomography for VA10
-0.4703	-0.4723	-0.5144	-0.4597	-0.5238	-0.5023	-0.4732	-0.4851	-0.4105	-0.4147	-0.2881	0.4734	0.693	0.6941	0.6663	0.7376	0.8478	0.757	0.0666	-0.1792	-0.3386	-0.3376	-0.3356	-0.342	-0.3018	-0.2911	-0.3711	-0.3862	-0.21	0.7408	1.0551	0.8983	0.842	0.6522	0.5352	0.5354	0.5333	0.0255	-0.4019	-0.5511	-0.5743	-0.6122	-0.5906	-0.629	-0.6243	-0.5995	-0.644	-0.6812	-0.6287	-0.6398
Trace obtained from SeReNet for VA11
-0.7999	-0.7899	-0.7416	-0.7564	-0.7946	-0.7842	-0.7651	-0.6472	-0.6723	-0.5454	-0.6139	0.3884	4.6658	5.5846	5.1291	4.1786	3.5468	3.8538	1.9015	1.0128	0.8062	0.5828	0.0338	-0.2014	-0.4222	-0.5067	-0.5561	-0.5593	-0.4363	-0.5399	1.1363	1.1179	0.4705	0.146	-0.0759	-0.3174	0.0984	-0.3386	-0.3979	-0.4908	-0.4902	-0.6744	-0.8219	-0.8284	-0.737	-0.6314	-0.3586	-0.5138	-0.3973	-0.43
Trace obtained from iterative tomography for VA11
-0.4276	-0.4048	-0.3473	-0.2951	-0.3237	-0.306	-0.304	-0.1975	-0.2129	-0.1978	-0.1753	0.7067	2.893	2.9978	2.7494	2.1597	1.741	1.5391	0.9757	0.3718	0.1345	-0.0685	-0.078	-0.3089	-0.3325	-0.3667	-0.4321	-0.4102	-0.4442	-0.0402	0.8253	0.9793	0.5538	0.4463	0.1104	0.0894	0.1715	0.0937	-0.1454	-0.3902	-0.4077	-0.4346	-0.433	-0.5571	-0.5482	-0.4583	-0.413	-0.3812	-0.3809	-0.2389
Trace obtained from SeReNet for AS9
-0.3802	-0.4137	-0.3513	-0.4071	-0.4193	-0.3777	-0.3378	-0.3942	-0.3891	-0.3917	-0.2977	0.4669	1.1648	1.059	1.1114	1.0238	0.9197	0.8276	0.3178	0.0392	-0.1348	-0.2912	-0.3575	-0.3718	-0.4575	-0.4479	-0.4957	-0.5266	-0.3069	0.2856	0.9269	1.0257	0.807	0.6886	0.6613	0.6235	0.6522	0.448	0.1464	-0.1754	-0.3123	-0.3918	-0.3948	-0.4417	-0.4459	-0.4293	-0.4225	-0.4223	-0.2278	-0.2282
Trace obtained from iterative tomography for AS9
-0.2875	-0.2773	-0.3034	-0.286	-0.2898	-0.2857	-0.2617	-0.2774	-0.2792	-0.2739	-0.2418	0.3939	1.0381	0.9587	1.014	0.8939	0.72	0.8188	0.3044	-0.0345	-0.1671	-0.2252	-0.2863	-0.2803	-0.3014	-0.3146	-0.3212	-0.3271	-0.2852	0.194	0.7573	0.7558	0.7008	0.5802	0.5793	0.6571	0.5671	0.4265	0.0662	-0.1736	-0.2461	-0.2774	-0.2987	-0.321	-0.3063	-0.2772	-0.283	-0.2622	-0.2375	-0.2037
[truncated: 151 more columns]
