# Supplementary material for: Physics-driven self-supervised learning for fast high-resolution robust 3D reconstruction of light-field microscopy
Source: Nat Methods. 2025 May 12;22(7):1545–55. doi: 10.1038/s41592-025-02698-z (PMC12240845; doi:10.1038/s41592-025-02698-z)
Supplement: Supplementary file 11 — Statistical source data for Fig. 4. [file 41592_2025_2698_MOESM11_ESM.xlsx]

## Sheet: Panel b
WT
1	1	2	1
LIRI
14	13	11	20

## Sheet: Panel d
Fiber length
18.4	18.7	18.9	18.6	18.9	19.1	19.3	19.7	20.1	20.4	20.2	19.8	20.1	19.7	19.6	19.3	20.8	22.1	23.2	24.4	24.3	25.7	27.2	29.5	31.6	32.4	32.9	33.1	37	38.1	39.2	38.9	39.1	39.2	39.3	39.2	39.1	39.5	39.9	40.3	41.1	42	42.6	43.5	44.9	49.5

## Sheet: Panel e
Fiber length (left)
2	2	1.9	1.9	1.8	1.7	1.5	1.4	1.2	0.9	0.6	0.3	0.1	0.1	0.3	0.7	1.1	1.5	1.7	1.8	1.9	1.9	1.9	1.9	1.8	1.7	1.6	1.5	1.4	1.3	1.4	1.4	1.5	1.5	1.5	1.5	1.6	1.6	1.5	1.5	1.4	1.2	1	0.9	0.8	0.8	0.9	1.1	1.2	1.3
Fiber length (right)
2.4	2.4	2.4	2.5	2.6	2.8	2.8	2.8	2.5	1.9	1.3	0.8	0.4	0.5	0.9	1.5	2.1	2.6	2.8	2.8	2.6	2.4	2.1	1.8	1.5	1.2	0.8	0.5	0.3	0.2	0.1	3.8	5	6.7	6.6	7.7	7.3	7.3	11.1	13.2	14	15.3	17.6	18.5	19.8	21.4	20.2	20.9	22	20.5
[truncated: 26 more columns]

## Sheet: Panel f
Fiber length
3.2	4	4.8	9.3	10.5	9.3	11.1	11.2	11.9	13.2	13.6	13.2	16.7	20.5	22.3	22.3	24.1	26.4	25.8	27.1	26.9	29.1	28.7	30.4	32.5	34.5	36.1	36.3	36.1	36.6	36.9	38.2	36.7	38.6	37.4	39.5	38.7	38.7	39.2	40.9	41.5	42.4	45	44.7	44.2	44	41.8	42.6	42.4	40.4
[truncated: 10 more columns]

## Sheet: Panel h
WT
3	1	2	2
AILF
5	10	6	5

## Sheet: Panel l
Cell pair #1
89.4	84.8	77	67.6	54.9	50.4	44.5	41.1	36.4	32.2	29.4	21.3	12.7	8.3	3.6	0	1.9	3.2	1.7	0	2.9	0	0	2.1	0	0	0	0	0.8	3	1.5	3.1	1.7	3.1	4.7	5.4
Cell pair #2
10.4	9.4	8.8	0	6.2	8.3	7.8	5.2	5.8	6	4.7	4.1	3.6	6	5.2	4.6	4.9	4.4	3.5	4.5	4.1	5.5	7.1	7.5	8.5	8.8	8	8.5	9.2	8.7	10.4	10.9
