# Supplementary material for: Physics-driven self-supervised learning for fast high-resolution robust 3D reconstruction of light-field microscopy
Source: Nat Methods. 2025 May 12;22(7):1545–55. doi: 10.1038/s41592-025-02698-z (PMC12240845; doi:10.1038/s41592-025-02698-z)
Supplement: Supplementary file 12 — Statistical source data for Fig. 5. [file 41592_2025_2698_MOESM12_ESM.xlsx]

## Sheet: Panel c
SeReNet
72000
iterative tomography
579.866
VCD-Net
30857.1
HyLFM-Net
41142.9

## Sheet: Panel d
SeReNet
4.8
iterative tomography
596
VCD-Net
11.2
HyLFM-Net
8.4

## Sheet: Panel f
SeReNet
98	104	101	95	98	92	107	108	110	107	102	100	99	108	95	95	108	87	98	102	100	90	90	90	102	97	93	85	81	83	83	80	90	88	97	93	87	95	93	99	91	90	85	91	84	96	90	93	90	89
iterative tomography
51	58	61	48	61	62	63	61	67	64	66	60	67	75	54	60	66	63	58	62	62	59	58	63	58	60	44	53	43	58	55	54	57	46	51	56	52	58	53	58	58	63	65	61	63	53	64	56	63	63
[truncated: 151 more columns]

## Sheet: Panel k
w/ injury
26	22	23	26	27	29	23	25	29	27	26	29	27	30	27	28	28	31	31	31	31	24	22	29	29	26	25	28	23	26	24	25	27	29	29	27	28	23	28	24	24	24	29	27	30	25	29	27	29	27
w/o injury
8	11	10	9	11	9	8	8	8	8	7	10	10	11	9	11	11	8	10	12	9	11	12	12	11	14	12	11	11	10	10	11	12	11	13	12	10	9	11	12	9	8	7	9	9	8	10	9	9	11
[truncated: 911 more columns]

## Sheet: Panel l
w/ injury
111	102	108	107	118	113	111	118	109	111	109	114	119	111	108	112	114	105	110	108	110	104	108	110	104	108	107	106	104	106	107	102	103	101	110	111	108	108	106	110	114	107	112	105	110	104	109	108	107	110
w/o injury
20	13	20	21	23	22	21	20	23	25	24	23	20	22	25	23	24	24	23	25	22	24	26	28	29	29	29	30	26	25	27	23	23	28	24	21	21	24	24	25	26	24	21	23	21	28	28	23	26	19
[truncated: 911 more columns]

## Sheet: Panel m
Neutrophils
1	0.6154	0.7077	0.8889	0.7552	0.9915	0.8846	0.9615	1.1154	1.0385	1.1429	0.8923	0.8308	0.8392	0.9231	0.7832	0.7832	1.1923	0.9538	0.7949	1.0598	0.6713	0.5641	0.7436	0.8112	0.5714	0.641	0.7832	0.6434	0.8	0.7385	0.6993	0.6923	0.8112	0.6864	0.6923	0.8615	0.7863	0.7832	0.6154	0.8205	0.9231	1.2747	0.9231	1.0256	0.9615	0.8923	0.9231	0.9915	0.7552
Macrophages
1	1.4137	0.973	0.9181	0.9244	0.9255	0.9524	1.0631	0.8539	0.8	0.8183	0.8931	1.0721	0.9091	0.7784	0.8774	0.8559	0.7883	0.8617	0.7784	0.9009	0.7808	0.7484	0.7079	0.6462	0.671	0.6648	0.6366	0.7207	0.764	0.714	0.7991	0.8069	0.6499	0.8258	0.9524	0.9266	0.8108	0.7958	0.7928	0.79	0.8033	0.961	0.8226	0.9438	0.6692	0.7014	0.8461	0.7415	1.0431
[truncated: 911 more columns]

## Sheet: Panel n
w/ injury
70.6099	62.207	69.0165	44.4517	53.3197	57.3666	52.4488	45.6588	52.9915	53.6536	50.308	56.7983	106.955	48.8655	56.926	57.9977	36.9647	38.2464	51.462	42.0485	107.543	53.7096	58.6053	43.1021	30.4559	38.144	39.4936	30.7257	55.3485	46.5626	42.1753	44.0949	50.8049	24.8337	57.6897	19.0562	79.0175	59.7172	57.25	56.2751	33.9939	50.4824	57.0398	44.6674	57.7958	69.6752	26.1071	61.2688	26.363	32.4981
62.5478	65.1936	73.2368	45.8867	41.8759	101.024	52.862	46.3262	48.0876	49.0034	46.9464	53.17	102.7	40.7324	60.1541	100.945	46.6405	45.2498	35.3297	61.9064	108.915	87.8071	52.9229	32.6732	58.9811	36.9722	30.2129	28.4557	49.5052	29.0403	36.9578	35.8509	49.8311	28.3322	55.0229	19.9411	70.2331	64.551	61.9542	60.4784	31.6016	35.097	53.5094	60.7859	61.6934	74.5531	55.0633	64.9165	29.4042	27.0845
66.4698	63.3052	60.776	41.1687	48.9585	95.6726	61.6129	41.2382	43.4645	35.3338	64.7687	64.9374	94.4851	52.9172	49.2303	96.5186	51.1487	92.186	41.6805	36.938	69.3292	86.8727	53.4639	36.3392	28.9315	31.8489	32.5513	31.1196	44.5994	27.0753	32.5266	34.4655	35.4615	76.6188	53.3844	23.7131	58.6919	42.1373	31.1636	36.7827	55.178	33.6767	61.844	64.2731	46.4158	57.245	33.8118	31.4067	60.8677	35.3985
85.8953	65.4536	52.2185	43.3396	51.8666	89.3646	59.4471	46.2283	37.8232	44.8451	43.7387	96.0771	96.9296	40.8979	52.0742	93.8314	32.4815	90.8102	41.2961	42.3405	38.3365	49.1348	49.9785	54.1793	45.5646	27.1989	37.0134	30.9022	40.4538	36.0112	27.0826	26.3115	66.0252	16.8594	25.2009	17.3165	57.6576	55.2065	22.9101	39.6993	36.5451	34.4956	23.6373	52.1167	35.5201	44.9797	20.0022	29.2984	61.1828	56.3783
37.3759	80.9865	51.7873	37.4767	43.6761	54.631	112.146	49.9957	37.2747	40.1827	42.2628	87.9533	54.1076	44.5891	49.7372	50.9667	46.1715	52.9561	41.4467	35.9664	41.0968	69.9264	63.5002	29.7605	34.7064	27.257	35.262	26.8706	38.2253	37.9703	30.7396	23.5312	58.6628	23.275	52.9991	21.8801	30.7578	44.3869	44.3034	44.5872	40.8935	37.8105	23.7019	39.0517	38.2021	33.0606	29.6072	56.4355	67.7857	60.9778
33.5153	83.8761	56.0523	55.8976	38.6309	55.8257	113.408	73.4433	33.8122	35.5794	43.0348	90.0842	57.0286	39.8678	47.2938	49.9838	42.9286	38.7269	35.658	34.2621	41.1992	51.8619	57.0209	28.0768	32.1784	46.2637	41.2985	25.6602	41.6465	30.8237	26.7276	26.2829	28.2958	19.4356	56.4841	19.1292	22.9682	43.9739	22.7054	37.5216	30.1125	59.0428	31.1704	28.5058	24.9818	32.2956	28.0037	33.3913	33.8417	68.0851
38.1444	64.5845	54.8217	61.2929	57.1324	47.5734	55.5414	72.7731	33.9522	31.8543	39.8824	44.918	60.0958	57.4458	48.4299	50.5892	40.6278	50.456	37.9478	36.8018	30.1998	45.5948	59.7542	46.3702	43.9306	45.1065	40.0429	32.943	50.8366	33.1729	27.314	30.0236	26.0621	16.9243	51.0379	23.5736	25.0431	43.1343	28.0299	36.3148	42.8651	41.3171	22.5073	26.4143	33.1329	43.5831	27.7268	25.1186	28.1722	62.4342
37.6145	65.6984	70.2469	57.6431	59.4746	44.91	53.5638	90.313	52.9995	36.4481	44.7798	50.9438	55.3184	75.9281	60.1376	52.3692	37.0608	38.4225	35.2849	30.5147	43.6433	57.2304	165.345	34.016	28.4458	38.2678	33.1354	34.8326	48.0484	29.1061	32.3954	23.5423	23.4523	23.6991	25.3461	20.2336	21.6605	43.6092	24.6804	35.8882	29.4989	52.7834	22.081	25.6197	33.0663	33.8471	20.6155	30.0581	27.9387	26.6243
39.2388	79.7642	62.7894	47.8087	48.6828	52.7976	55.9512	91.6797	38.9832	53.1396	54.7186	42.8008	57.3242	92.0325	76.2024	49.1947	32.7891	36.0951	43.0556	31.2225	38.8935	83.8251	110.464	29.6084	27.3807	32.2737	33.7167	27.429	52.0991	32.166	34.7609	25.7008	20.8286	21.1939	17.3565	64.1245	20.1578	71.2129	20.5276	50.6773	36.68	39.1328	21.3201	34.9478	27.2848	33.475	20.266	33.5949	33.3704	28.9085
37.1363	83.6019	78.1011	97.2406	73.2076	63.6176	110.26	45.6626	74.8616	43.6071	50.5817	44.1766	108.602	92.5447	78.6584	61.4247	70.4058	40.193	55.3712	38.2663	35.2081	87.7445	104.477	37.3715	50.2254	35.5223	31.3444	32.7524	48.3761	37.7746	34.9748	34.4517	22.9878	22.0498	22.6547	29.424	24.421	68.4618	24.5095	39.7775	48.3918	34.5883	23.8872	38.4031	25.1109	47.0402	20.6915	34.2343	30.411	27.4516
44.852	97.6251	58.7784	43.5494	84.5094	55.2419	99.8679	44.424	46.6111	37.333	47.6971	55.0829	143.292	133.797	129.796	128.333	133.386	97.0105	69.4716	37.5415	41.3963	56.9546	87.8316	44.4627	43.2256	32.5791	50.0253	29.0551	107.09	49.2361	38.8226	193.173	23.4752	17.9358	18.734	29.4735	23.0439	52.3405	22.3003	64.8337	31.7225	38.3777	31.7443	27.9978	25.8323	44.1531	19.2822	27.3781	24.7981	27.6161
59.6786	132.584	55.684	43.7299	92.2652	65.7682	130.376	47.7642	78.6713	38.8025	72.3402	106.465	153.469	143.918	132.491	119.712	128.566	98.7574	67.961	43.166	26.682	50.7616	70.6198	33.2609	37.0921	112.257	126.278	47.5891	109.072	110.363	44.7538	33.7204	25.6987	160.594	22.108	24.2497	35.724	54.1791	36.6122	44.8393	47.4443	36.3165	38.9815	28.2914	24.8609	43.5635	20.7666	39.4818	26.4597	36.0693
53.5811	125.661	111.238	86.9914	94.6223	65.5348	122.672	77.0627	134.294	43.884	110.781	109.278	60.1297	43.441	138.256	122.131	41.0255	45.6744	65.9008	90.7423	28.1565	56.7085	78.7446	33.6387	96.247	110.022	124.237	42.2549	107.221	107.974	39.9249	30.025	33.2671	36.6312	17.6109	55.937	27.0772	100.688	50.2537	49.7327	30.9772	189.864	24.143	40.9519	37.9666	75.7521	34.4477	26.4854	32.1711	38.2275
56.3905	70.5231	103.25	81.2991	46.0954	68.6634	82.3448	87.6445	140.31	80.6941	105.027	108.812	59.5959	39.9922	55.9617	52.1981	42.3751	44.8656	65.7373	35.8856	26.6973	59.3452	107.033	33.4376	99.5824	139.308	142.52	127.737	113.93	125.579	129.415	45.6382	27.4615	37.3724	21.3105	36.0487	31.0816	100.903	188.899	120.903	133.115	175.01	25.3144	42.4659	79.8162	75.3896	64.037	40.4698	25.946	29.0227
40.5004	68.4078	83.6302	119.549	48.4586	67.7433	64.1847	75.49	146.741	117.886	64.785	141.67	105.867	41.2882	72.6429	52.4472	72.9376	51.5517	38.0492	36.1129	28.951	163.206	123.74	29.6735	47.1595	138.068	72.4779	136.888	111.916	117.411	134.448	145.879	65.4822	32.6396	19.4278	141.44	39.1315	106.509	194.462	74.5134	84.2478	180.761	35.6619	37.6916	36.3181	86.9368	31.679	73.5614	41.4095	50.5333
42.6536	101.861	114.155	70.5391	69.4544	74.2722	72.9774	107.789	36.9072	68.3818	78.8111	159.512	150.477	72.2033	74.1491	98.3895	76.4468	50.2357	36.8127	36.1561	28.8198	94.911	122.187	38.683	35.1905	65.0063	103.209	60.6035	157.853	113.589	134.633	137.916	40.8087	108.634	52.6292	141.096	110.857	105.29	21.1324	59.9154	54.3741	135.025	28.3953	78.0175	32.1957	96.5948	32.67	108.823	48.3731	200.966
110.563	114.403	130.162	91.0107	69.4455	71.8529	99.9668	137.311	41.2618	78.3016	118.06	152.673	149.037	73.43	75.2554	100.181	78.2353	57.5123	40.413	45.284	37.238	80.1468	66.9455	134.494	38.137	104.052	99.0271	110.616	137.995	127.29	128.116	125.607	108.611	109.73	40.1641	79.7233	114.774	131.481	29.5365	144.458	135.75	90.8101	33.2776	108.401	32.8367	97.4873	68.8862	77.0775	39.0913	37.7951
102.366	139.59	141.277	106.641	69.2302	51.2781	128.143	83.5719	41.2827	113.063	123.829	74.5019	70.2536	73.0257	113.444	104.261	77.3088	86.5962	99.144	91.7486	43.938	77.846	90.6816	135.099	39.0017	69.2314	59.0501	103.135	81.6848	112.465	72.7842	65.7738	114.605	119.208	56.8393	44.3316	112.878	84.0811	38.7763	96.9986	117.82	141.531	29.6605	135.38	87.2894	130.869	87.5027	61.0663	78.263	38.5281
89.055	225.042	162.122	120.597	82.072	56.2401	196.848	56.4619	123.471	119.259	130.819	79.0185	71.1237	154.297	109.504	69.2177	82.2023	88.6262	100.948	88.3832	96.0629	117.252	93.4662	119.731	105.902	59.0886	61.2505	57.7649	94.0402	107.767	240.171	197.106	142.344	121.821	33.9472	123.876	128.893	125.747	127.802	99.742	65.0005	117.881	198.505	100.379	91.2932	68.1638	91.5913	142.557	114.437	220.456
103.564	232.983	243.623	135.446	114.087	70.0192	198.355	63.0673	125.799	129.359	203.048	48.5176	72.1981	151.854	68.9841	64.6668	85.177	127.498	102.06	88.3977	96.7845	77.2902	158.332	92.7824	128.087	68.3685	119.268	58.5621	112.194	69.8034	94.2704	76.7532	99.2762	134.344	116.578	69.6291	58.1586	111.461	77.3394	134.061	127.152	65.9453	203.202	95.0535	97.1273	130.384	97.4625	96.7585	75.4596	125.924
114.391	110.012	261.155	202.645	107.599	67.5438	101.626	114.584	82.6982	216.659	209.908	50.6035	64.2009	63.0293	105.791	87.3326	134.659	127.027	83.0574	149.652	99.2329	78.3903	167.241	70.5208	126.434	106.365	98.9075	85.5718	148.19	170.506	118.592	82.5601	95.3523	70.8562	141.691	190.128	132.585	208.724	44.7134	246.54	240.027	112.031	200.154	98.075	73.6005	123.103	133.583	94.922	65.1134	77.9704
116.869	165.709	112.889	202.125	72.4834	78.8615	145.167	195.674	117.602	100.758	96.738	141.87	82.3945	71.8134	107.834	101.419	69.5964	123.104	74.8613	76.8263	109.593	149.041	216.275	72.0345	87.0056	87.3686	160.01	84.6894	164.255	99.5672	153.783	121.838	232.206	113.996	97.4498	116.792	107.302	193.585	131.566	125.577	117.833	115.784	126.769	92.1859	80.2708	183.759	54.3722	109.65	136.862	73.2983
150.598		188.376	104.202	122.262	73.2568	174.712	160.011	66.2219	90.3606	94.1274	65.6519	115.853	106.751	108.936	91.0554	69.7808	78.2839	85.6889	96.131	154.567	162.024		113.583	74.7124	147.649	193.303	113.452	146.705	112.876	160.982	142.761	73.1177	67.7258	196.119	126.829	61.0934	191.108	111.035	229.174	225.15	121.221	82.7519	219.155	117.026	193.315	129.87	203.989	99.6685	144.725
273.706			84.3024	215.958	106.203		135.185	119.852	92.5401	96.612	63.2437	84.2013	109.748	99.1654	87.6525	118.246	121.007	101.183	73.259	84.5692	213.8		131.696	135.412	184.189	193.537	137.444		106.828	212.143	181.941	126.421	60.4908	120.76	129.453	107.067		112.576	226.27	222.003	187.587	43.2138	111.607	60.8997	181.537	129.634	69.7129	96.6955	109.178
94.3341			152.289	91.9205	179.381		164.939	123.66	179.581	158.899	79.2915	91.6024	62.437	102.435	80.2143	65.7629	70.9235	104.273	77.4796	68.988			133.895	78.5957	184.469	238.543	135.642		150.502		175.817	156.009	115.088	132.38	179.451	168.935		108.792				140.035	104.758	126.73	238.797	73.6746	202.094	104.266	106.501
185.938			188.71	147.145	95.8303			87.9945	155.544	190.249	91.1506	89.8384	102.325	130.129	81.1718	87.8284	77.0685	144.176	92.5827	71.7945			92.7224	82.7224	230.049		172.299		151.352			213.602	109.54	133.698	175.626	179.531		114.694				112.049	224.01	105.884		184.7	217.57	200.731	202.58
				199.032	124.159			115.691	185.288		103.27	129.503	93.4264	167.43	122.826	129.353	100.46	76.509	91.2464	111.783			169.699	175.118			172.301					206.039	149.98	178.067	252.827	167.324		184.04				112.322	217.204	182.319		197.333	233.709	214.446	216.988
					156.263			94.238			92.4111		92.8287		163.966	178.136	104.992	88.5702	125.312	95.6143			173.493	175.842			197.742						169.163	171.208		244.856		180.417				123.826		189.512		183.408		199.321
					153.837			123.251			123.439		87.4116				94.6384	105.133	120.047	98.3663			224.527	225.706									140.11	254.744								198.446		178.935		222.178		230.098
													127.494				103.164	64.0314	107.017	103.678																								252.455
																	152.047	90.5581	161.478	140.948
w/o injury
62.5051	64.047	58.6595	106.274	104.155	109.901	277.62	73.5713	129.387	148.215	94.5777	155.127	122.25	120.141	110.18	141.755	65.9127	84.8408	121.987	81.4512	113.275	109.402	71.7869	79.7864	130.033	75.9573	148.696	164.332	148.331	139.793	125.937	122.893	105.594	132.811	65.0871	109.735	133.333	136.173	118.051	80.4567	131.103	127.04	288.895	139.536	140.221	124.222	125.974	134.747	120.17	122.727
65.3331	69.6943	64.3633	109.94	100.982	107.409	137.842	76.3895	135.026	244.559	234.893	153.464	122.846	123.8	112.793	136.22	64.0942	89.9911	128.708	84.4297	114.267	114.609	70.0547	76.5048	134.177	76.6831	149.062	161.56	145.779	136.664	135.18	136.317	103.278	130.457	61.7753	112.191	131.597	134.387	116.201	76.2101	129.298	125.113	144.968	152.609	247.693	119.808	125.102	135.376	117.079	122.794
77.3813	61.2433	57.1355	104.278	103.675	110.543	124.108	74.2678	283.395	247.135	100.398	154.387	123.276	126.099	119.125	138.862	66.3822	87.0696	125.852	80.5524	113.931	109.806	73.7113	82.4252	136.577	75.2106	150.398	374.738	310.782	139.15	134.232	143.365	126.101	129.978	61.9937	111.811	130.987	135.018	116.78	76.5059	130.122	124.254	144.434	242.399	244.961	119.163	123.767	132.939	116.155	120.869
59.7029	58.3101	58.4111	104.59	103.017	108.093	138.736	86.1665	135.769	144.663	87.0023	150.399	278.283	126.418	118.954	141.118	69.4346	83.4111	121.842	75.7096	111.115	110.198	76.609	77.5866	126.747	80.2104	149.244	157.912	315.055	137.757	139.915	136.696	102.706	145.747	61.8102	121.428	148.449	144.193	121.395	77.9426	138.692	280.601	157.866	249.411	140.403	128.753	140.184	236.886	129.432	121.419
62.5082	60.1857	60.2918	106.886	99.9819	111.48	127.91	226.286	132.39	157.873	84.8524	304.901	131.469	130.954	113.335	136.821	82.1271	171.827	236.8	93.785	109.266	108.124	71.8695	86.008	297.531	77.1876	257.877	177.535	148.515	289.658	124.131	120.459	126.94	149.039	60.8748	122.413	257.589	255.759	124.382	85.6151	146.638	145.781	163.433	139.711	158.697	132.662	144.786	236.391	134.733	133.723
90.7272	62.054	64.0913	233.423	109.595	247.464	140.325	84.2327	144.918	144.098	124.208	157.312	120.956	118.527	257.886	286.054	62.8944	175.75	231.871	74.5414	273.288	274.34	70.0764	93.3797	124.256	78.1917	253.095	180.545	165.756	295.008	322.902	142.221	131.848	152.256	60.8888	126.196	257.702	259.101	133.51	89.5795	242.327	153.637	165.3	156.767	164.639	281.13	237.482	150.565	283.504	138.913
207.395	89.6045	98.3952	117.288	106.916	119.305	143.953	118.195	147.003	185.688	120.827	162.253	135.447	240.329	123.923	157.634	61.6941	105.783	138.168	74.6631	135.251	124.141	236.302	91.4291	132.579	226.366	268.681	165.633	170.831	157.599	130.466	145.212	122.546	266.417	214.351	198.027	159.033	180.036	242.23	101.441	243.985	147.58	454.273	164.672	153.532	173.045	236.081	157.218	144.531	138.286
67.1776	88.5181	188.782	146.06	234.593	150.057	391.882	123.118	382.928	426.598		161.293	134.225	238.493	160.644	158.733	208.775	165.46	134.828	203.406	165.686	129.011	89.4052	74.8019	147.095	234.742	173.14	160.51	171.99	156.255	159.933	318.128	245.768	277.312	219.316	193.964	158.804	155.464	245.67	198.337	176.425	446.453		155.423	156.114	436.71	148.604	161.02	153.574	246.453
	85.9807	73.0506	400.858	129.688	408.853						346.68	128.507	166.245	420.419	159.924	88.0882		182.368	197.051	424.763	145.993	97.9011	235.579	152.271	112.428	195.19	164.37	174.461	195.405	161.486	127.034	256.818	154.776	109.554	203.174	156.403	467.205	148.962	195.254	463.215			464.273	464.25		154.245	468.8	440.346	248.265
	206.427	109.24		134.286							352.325	386.238	158.392		368.306	121.867		444.167	98.6178		155.852	133.264	137.132	147.791	118.861	192.383	370.315	177.943	464.647	427.459	148.438	129.323	163.858	107.291	138.543	458.808		153.715	112.501							458.094			150.954
	71.7036			393.543									423.263		358.321	120.2			152.563		407.849	125.94	134.814	398.732	116.31	395.146	365.994	435.791			420.607	139.514	448.465	94.937	151.784			456.757	121.128										462.674
																			418.923			385.785	389.28		120.517	394.772						414.043		104.23	458.977				436.55
																									332.335									408.763
																									332.49
[truncated: 911 more columns]

## Sheet: Panel o
w/ injury
25.9875	39.9441	38.8357	32.9546	102.314	61.294	40.9579	28.2634	29.2069	27.82	25.6279	33.9798	25.3592	30.1303	26.2341	37.1005	36.4971	39.6297	36.8097	111.133	33.7443	37.6196	33.2514	33.992	36.872	38.1625	33.4008	54.4921	46.5256	33.5424	32.5605	84.3183	99.2778	54.967	33.5594	40.8765	50.0175	51.9619	38.7053	49.28	47.3659	99.9696	42.7196	43.6133	51.1199	52.5413	50.5922	54.605	87.202	73.1019
30.8584	25.9676	26.5225	26.7606	30.8177	31.3146	31.4388	25.0116	25.802	27.5051	34.1382	24.3605	22.3908	28.4689	24.2865	26.3653	26.9616	29.9774	27.0004	31.9723	25.9962	33.0249	32.7992	36.5209	39.5035	32.072	30.0812	40.7918	36.3463	25.9923	33.9929	81.6346	54.7547	50.473	29.1831	76.5225	108.867	33.985	39.973	102.595	46.3772	61.1594	86.9845	43.7612	37.116	41.3974	36.7119	55.4083	85.1678	71.3029
28.899	26.5373	38.7695	29.0808	26.5747	35.0969	25.6139	28.518	32.8976	24.1076	21.8768	23.6476	21.655	27.7255	25.1339	24.0756	25.3535	27.2148	24.1439	24.8796	24.3792	30.0616	27.7507	36.0563	38.8131	35.1731	30.479	47.2807	38.3189	23.6902	45.3726	45.0964	43.8272	43.2468	41.6223	75.4847	36.6956	95.107	103.121	100.386	73.4998	65.0362	86.2917	94.9862	47.8481	48.8004	33.5518	44.4333	53.073	70.1242
32.7907	39.2954	27.3193	25.4485	26.5034	23.529	34.7305	25.0877	24.8588	23.0685	27.8792	29.5436	19.7859	26.0241	27.7118	24.1466	28.3637	25.6921	24.0338	34.0114	23.6475	29.8702	25.0853	35.9298	31.6802	34.6354	31.2373	32.3335	27.7249	34.6292	31.833	34.8362	31.2243	32.984	88.5805	46.0659	37.5606	96.7096	99.1726	45.0485	71.886	44.6069	39.859	94.6612	36.6006	38.0439	44.663	42.8596	60.0338	41.9627
23.4417	31.685	31.06	27.8232	26.2067	24.3974	30.3247	26.4064	28.2268	25.6448	22.4385	23.0516	24.0549	22.1855	29.0681	29.3105	25.3634	31.529	25.1652	26.5296	31.0457	29	23.9327	33.3851	30.6398	39.67	26.2924	31.9031	27.6063	36.5642	28.3255	34.9111	35.7454	34.2395	86.876	36.5882	33.2008	53.0743	41.182	34.8552	72.5371	45.3581	48.2919	55.4394	33.4598	36.8823	37.5658	53.0217	48.8508	33.7356
26.5429	26.3008	30.2211	32.7736	28.3886	31.7903	26.6935	24.9667	31.8359	25.6365	29.7472	20.3846	29.6001	26.188	23.4276	24.8735	25.6723	31.1384	30.7195	24.3884	23.5614	26.836	24.6879	30.7377	32.9781	33.643	30.5668	31.6955	35.0176	28.3248	34.7448	39.6885	39.972	40.6747	39.1269	26.4094	51.03	36.766	35.9316	36.409	42.2576	27.6801	32.9942	34.0719	32.1698	31.2692	35.924	37.6727	31.512	30.825
29.0335	26.155	25.2147	27.3786	27.2849	28.9791	31.7365	23.9006	26.3175	29.4723	27.7014	27.019	16.7487	24.4557	30.9401	22.913	26.8018	25.6148	24.2278	30.8444	22.373	31.5227	33.0486	30.8391	30.1488	34.0281	31.7822	36.9641	27.9657	22.8085	36.7419	33.0359	36.4957	30.4445	24.3038	30.1262	31.6506	38.4559	36.913	32.2834	43.6568	39.6078	29.4831	34.6972	36.4439	37.0563	29.9786	35.3017	42.081	39.4205
28.0543	24.6862	24.3371	25.3469	23.6193	23.6878	26.5888	28.675	24.914	29.4552	33.6661	32.8079	18.916	31.2445	22.3067	29.6523	29.6369	29.6926	24.2227	19.979	27.2908	27.6724	26.9927	33.6632	31.2717	26.8476	25.9925	31.0336	35.4236	32.2468	25.7484	36.0154	29.6742	35.9152	24.8332	29.4019	40.788	34.728	29.5644	29.9984	35.256	35.9919	29.6595	31.777	29.8375	39.1719	37.0417	29.2184	37.4098	39.8311
23.4518	28.8613	27.5774	25.7395	30.5102	31.4627	24.2457	26.8518	25.9702	25.9895	27.5902	28.9476	21.4343	25.0436	29.057	26.2113	27.0356	32.4836	20.9569	29.796	29.5667	25.0823	24.2061	30.2632	24.9274	31.0867	22.8067	34.8388	25.5743	30.0506	30.0724	29.7226	28.2875	27.7687	31.4617	38.0094	37.5143	30.2047	40.3763	38.4261	32.2338	33.3409	31.7685	38.3811	34.6417	27.0825	36.7581	32.4236	26.3806	35.557
24.1113	21.7826	25.8832	27.8524	24.4967	25.9559	26.1293	24.8252	29.4108	26.2632	25.0426	28.9241	29.5529	30.5853	21.5294	22.6849	24.1618	35.8658	30.0296	25.3472	26.0197	23.5038	31.1229	23.9601	22.4638	28.126	32.6466	25.6848	33.8989	27.6443	34.32	27.7374	32.731	25.1142	41.4219	33.7093	34.6112	40.5892	31.8964	35.7307	41.7367	24.0364	37.0465	37.0698	27.7289	26.5221	24.3139	37.1222	25.2272	26.2975
23.4264	21.5178	28.5229	26.5945	22.7297	24.6334	26.6469	22.7644	26.9719	23.2953	27.4052	28.7377	29.3917	25.7577	25.0925	22.2254	21.437	27.6867	24.6531	27.1719	22.9672	25.09	30.3606	22.8552	22.253	31.3046	25.113	21.9259	31.0548	26.7928	30.4514	33.4344	30.0936	22.5385	31.4081	34.2033	26.9226	38.4374	40.2856	29.8461	32.1912	24.8267	38.4173	33.5963	26.3799	30.3077	23.9693	26.7273	27.1109	24.4326
23.4503	24.0941	27.1076	23.3445	25.7338	26.425	26.2634	20.9055	26.896	25.9599	29.3945	25.0472	25.9041	26.8969	25.2014	23.9961	30.0063	25.8284	22.7593	23.8784	21.1568	20.6158	30.3809	22.8233	28.3933	25.4423	22.6091	20.4449	29.2351	28.0143	28.4669	25.8907	23.8616	31.9327	25.6229	24.052	25.2554	25.1955	30.5446	30.5846	38.3979	22.4713	31.0682	25.0775	27.5238	28.2376	27.0898	25.8629	24.0946	27.3859
26.2684	22.3628	24.9235	20.6648	26.2109	28.184	25.4281	25.4315	19.1162	24.218	33.895	22.7042	23.2552	24.8844	27.9156	21.9433	21.6753	23.3601	22.9544	22.6821	22.6327	19.3131	27.5817	28.7522	26.788	26.9264	22.443	26.7691	27.1168	27.4246	33.139	31.5746	26.0627	31.3573	23.537	22.3222	23.3467	25.1572	38.1508	23.8688	35.9368	21.8051	24.2482	23.5066	24.2221	30.4594	35.1719	25.2797	28.5531	27.0373
21.1286	19.2208	24.1044	38.9574	26.6902	29.3371	23.048	22.4515	22.1486	26.4841	25.7473	25.7696	21.2069	21.1251	25.0317	22.4028	23.6308	22.1207	23.1717	29.5972	22.5321	20.8301	25.1343	25.4823	32.3413	23.9993	19.0971	23.9257	29.341	22.5683	29.0326	23.6593	24.2397	25.6027	20.4067	22.4867	24.9353	22.8173	35.763	22.0645	35.4916	25.0295	22.0978	25.372	22.8186	23.9071	25.7643	27.4955	29.4048	22.3545
21.3714	44.7297	38.6653	39.2178	25.781	27.6943	22.5988	24.722	38.6369	30.9895	26.5275	21.4211	25.9917	28.2056	22.5571	27.3096	21.5365	27.1007	21.6834	26.9088	30.151	20.9948	21.2967	33.3757	28.1971	23.7503	19.172	22.5838	25.0138	22.3884	30.1113	26.4208	23.6145	23.5624	27.4682	27.6911	28.2912	19.9104	26.9043	22.1793	27.5026	18.5237	21.2788	30.7409	25.6407	23.91	29.0675	22.9081	29.8171	28.281
23.6634	130.424	114.248	125.266	22.2094	22.5803	23.5988	22.2126	32.9648	22.355	20.367	22.678	23.0212	22.1163	24.6981	23.6074	26.3291	20.8178	28.4742	22.7046	26.9255	27.3249	22.3394	27.3094	28.7704	26.4382	21.1724	24.9712	25.5013	18.0784	28.9933	24.5926	22.0241	23.0078	21.0112	31.5209	25.1611	18.9168	23.8014	23.4036	25.7421	21.7857	19.5319	21.5664	25.9952	25.4059	22.8523	28.1094	21.8729	22.6862
126.693	116.969	104.597	113.868	19.9849	20.7142	44.1331	18.2761	125.987	44.9122	41.8262	30.1374	22.4036	20.762	33.7361	16.3758	23.9754	22.7233	26.5182	23.9702	24.4919	25.8297	22.9825	28.4078	26.3573	21.058	24.3844	19.5046	20.8615	17.1908	25.2208	20.7306	21.2863	22.6049	24.9491	26.9353	27.5878	16.5609	31.6104	18.8324	25.8571	28.9504	24.6803	22.2787	20.2004	24.0844	24.4393	27.0309	22.866	22.294
115.925	120.739	100.133	109.579	19.185	23.8896	115.464	20.8675	118.417	123.144	116.773	25.1912	24.5169	124.525	38.1525	22.6997	17.8437	24.2593	23.8566	25.1578	25.2499	28.2791	30.0761	26.3841	27.5061	31.3512	28.829	19.4885	20.3373	24.7013	24.8368	25.6942	22.7458	19.1519	33.8779	24.5527	21.4549	21.9429	33.7321	19.8163	20.1818	24.5525	30.0948	33.7723	21.3496	19.6062	22.2439	25.1976	22.948	21.2982
111.69	115.097	108.319	117.633	112.713	40.6446	105.1	40.7442	112.045	115.725	111.164	27.607	117.756	120.945	25.6368	91.7032	21.8761	27.435	23.3795	19.056	27.1108	27.5162	25.8683	20.5488	19.1286	24.9818	25.165	21.5443	21.8295	16.3417	24.1144	21.9892	21.9319	21.6951	22.2103	24.6619	21.8501	16.3951	34.6669	25.1046	21.8174	25.4277	26.9791	30.0869	19.3721	20.1802	22.2664	26.8472	19.9597	22.9968
108.93	46.6773	44.8148	33.9997	108.407	111.875	109.708	33.961	114.293	110.798	106.676	19.9627	122.429	116.095	22.5262	86.9402	88.228	41.9812	23.1805	25.3174	26.4398	25.4773	25.8878	22.7217	24.2123	27.9966	27.1977	24.711	24.763	23.4399	21.7636	23.2627	23.639	21.0721	26.8312	24.958	20.4295	18.2244	29.9818	25.097	25.6384	24.9085	24.8397	26.1125	25.304	26.8297	28.6516	20.6767	17.937	19.5852
31.42	34.8619	34.2525	34.164	106.319	107.799	107.851	120.185	32.6368	112.045	107.55	96.6487	112.797	113.19	28.6897	82.3534	85.6946	23.9805	26.0027	38.5189	35.2982	19.1231	25.7646	24.097	37.117	24.8532	24.4135	18.1224	18.3018	21.4448	22.708	19.7623	22.4105	18.8968	23.3835	20.6805	22.8099	27.9624	22.7694	27.1064	27.3131	18.6038	25.5791	26.5348	21.0007	21.6359	23.0906	21.8022	19.2472	18.4091
34.407	44.8935	44.9863	36.3998	50.456	101.662	41.8484	123.366	37.8455	30.7205	38.2704	93.345	115.696	32.724	31.8418	82.0585	84.1626	25.9545	38.4854	135.37	42.1122	18.2941	26.4697	31.3013	36.4088	23.5845	18.467	24.9624	24.9781	21.5277	22.9259	27.1912	104.721	19.627	22.2444	17.6617	21.1799	30.2768	24.5221	23.0172	20.3857	23.5212	20.9049	18.7033	20.1801	25.2545	24.8946	24.9528	21.8332	20.338
26.6846	31.1808	32.5996	25.9748	31.7152	106.008	32.986	115.673	27.304	30.3154	36.1384	97.992	28.5753	43.368	24.0193	83.4484	83.6452	27.5589	25.8878	138.749	26.0412	27.0714	21.302	35.7607	44.3196	18.8384	23.7688	18.9662	24.3053	37.8484	19.4889	83.8783	100.51	22.2385	22.6619	17.6094	21.9248	24.8802	23.4451	24.6229	21.2769	21.9566	18.6141	28.291	19.6971	53.2811	18.3046	17.7427	21.8157	17.6261
33.0962	23.9002	24.3346	24.2698	28.4621	38.8572	32.0377	110.819	29.2656	31.855	28.4006	90.803	18.8503	25.9987	24.2064	82.8489	82.694	25.5932	40.3725	119.968	27.314	33.8685	25.3935	109.196	32.664	21.5119	19.7875	19.0568	20.3549	24.8955	19.9563	83.2285	99.3843	23.9992	20.7656	22.5441	18.5891	22.3281	22.5384	23.7064	20.8514	100.749	21.7903	23.5113	20.5367	37.0631	21.2112	21.4089	20.6342	18.0639
22.5006	28.4283	29.6914	35.3082	29.895	39.0479	34.3325	28.9231	27.0354	24.2115	24.0865	92.3574	25.6423	23.5935	28.7261	42.3417	83.4707	26.1382	24.3267	115.228	55.3078	32.4318	19.5054	105.944	28.4491	39.8869	39.5871	19.7584	19.0088	35.1878	34.4065	81.373	31.2732	28.9728	18.9149	28.1923	19.4063	22.9806	26.2005	26.3499	19.1721	55.2095	21.4967	20.7667	28.2045	35.6946	20.9522	21.4319	17.9878	25.4688
23.4761	31.4935	32.4222	35.5789	24.3135	30.9444	28.2414	28.0081	30.4659	33.0977	25.132	33.738	23.2473	27.7195	35.0586	24.3497	46.6574	28.4428	18.4585	110.964	37.7236	37.0598	25.8181	101.025	27.5097	110.682	34.5849	39.6219	38.31	33.1694	41.798	29.009	31.1867	32.313	19.8424	89.2837	21.8542	22.6328	21.9565	22.3834	19.6938	41.8654	24.2463	24.5242	20.8403	35.3555	27.1213	26.8525	26.0679	69.9639
23.35	40.8901	40.0854	26.4184	30.8552	29.306	34.6519	25.9429	34.8132	33.3219	30.6532	26.3445	20.7631	24.1203	27.4346	24.8367	25.3778	28.3025	25.8002	23.6767	28.2621	31.7473	31.4874	106.873	27.9792	108.262	34.4379	108.35	37.1262	24.7958	25.7659	36.9877	36.4264	37.8671	26.597	76.3515	21.9905	22.8828	19.3891	21.3322	19.9524	41.0256	19.33	98.1783	20.9409	47.2349	123.382	143.262	25.2681	70.9201
36.144	29.8225	24.2801	26.8771	31.863	23.5573	32.2615	23.3492	26.9781	31.0813	28.5532	23.8332	22.0514	23.9571	20.9237	20.8766	26.8309	31.6741	20.6893	43.2317	25.0272	30.4027	108.1	28.4229	33.1739	106.663	23.2312	114.473	29.5813	33.023	34.0754	26.2911	31.5516	31.2037	96.9748	38.3953	28.5707	19.8672	22.4641	20.7592	26.3131	23.9735	88.9133	50.2747	48.527	42.4473	47.375	51.541	84.5346	43.1406
31.9991	24.6635	24.1327	29.6596	34.2113	29.2116	44.7617	26.2689	25.7683	30.768	24.7239	37.4565	24.0182	26.4167	22.8278	24.926	24.828	25.3076	18.4929	21.1816	26.7043	31.8492	106.546	35.4074	31.6919	103.536	29.3045	110.553	27.5269	28.2582	28.3196	31.9821	32.3565	25.6365	87.2439	33.5038	147.191	22.1498	19.1672	103.144	18.0748	24.3127	38.2029	38.0338	35.3136	26.0708	47.584	55.0061	84.9603	34.9679
35.428	26.9022	23.6194	27.2601	26.3919	27.5168	30.4107	28.0085	34.6173	31.4522	29.1051	30.8577	22.7676	24.3526	22.5461	28.5281	30.2027	22.176	23.1162	30.6052	24.2055	35.1826	104.16	32.4234	32.4502	27.8121	30.2117	106.861	32.9017	23.4537	33.8429	33.8071	33.8694	37.1287	29.4308	25.0788	143.426	22.4679	25.042	49.2419	21.5239	22.4409	38.3126	33.9989	30.4338	26.4327	37.1447	60.946	60.9788	43.6593
30.1045	20.0833	23.7645	24.9719	35.5864	30.8599	24.3577	24.592	25.3361	27.7739	38.5552	25.7788	33.936	25.6027	25.8112	22.6927	24.8309	20.7447	28.127	25.3479	31.1323	30.8214	100.265	31.2539	25.8189	31.6214	24.6071	34	29.2962	29.232	24.0505	25.378	24.7538	29.6101	28.6358	27.91	108.168	21.8285	102.631	39.404	20.8855	23.7533	33.0488	35.4275	32.0768	23.7423	32.5121	41.6376	66.0569	50.4113
23.3104	26.1847	20.0578	28.2443	31.3235	25.4802	24.9252	30.8777	24.1847	24.4512	24.7504	28.762	28.4255	30.5515	21.4456	22.7995	26.0807	25.6981	31.0847	21.7931	27.9046	28.1237	34.1159	32.844	29.0793	25.0072	27.3986	34.7211	35.3354	31.7566	26.0638	28.8742	24.7555	30.0374	31.4637	35.4928	38.8365	98.6676	30.6133	37.0844	20.6635	28.0777	33.3899	25.7902	39.8825	29.6461	34.0992	26.1093	49.6933	32.3345
19.9864	20.3819	18.4759	25.6125	30.0636	27.4735	25.3742	26.4	24.619	25.6054	26.9507	28.9871	29.2124	28.4892	28.6413	24.8051	31.9293	22.1071	29.109	30.5126	25.9109	27.9679	30.6007	33.0327	27.0544	27.85	38.3025	33.6024	39.791	32.264	30.6147	32.2833	28.4431	31.8476	38.9561	27.978	35.1794	39.9443	33.8415	32.4142	75.1449	27.4195	36.3538	22.47	38.9172	25.9066	46.375	26.0835	48.7068	35.6322
19.5197	22.4916	20.5277	23.9109	23.693	24.7058	26.7936	25.5752	28.028	30.8837	25.6103	29.8558	23.8124	26.0927	23.6881	23.4264	29.6488	20.7568	26.1789	25.8073	27.2024	22.0047	34.2906	32.4479	23.3378	23.6984	30.3127	31.1624	33.7271	33.5818	35.9867	28.4608	34.1095	24.1547	30.4732	26.1516	31.3491	37.4179	35.6092	34.8671	32.1807	20.3911	26.2111	30.6437	25.7877	30.0318	24.5591	25.5763	26.6883	37.6445
26.2075	22.0922	19.5805	20.4161	23.8072	24.5006	21.8494	31.9972	23.0367	25.0363	24.1511	29.0056	21.9378	22.8166	22.9462	31.4967	29.304	29.211	31.9311	28.4618	24.0551	26.5688	28.8168	26.5159	20.4322	23.5291	21.7805	43.5491	35.9221	23.7964	31.7254	31.4157	33.4954	30.0049	26.2291	24.0386	35.3197	35.6298	38.4742	42.8899	31.5693	19.8403	22.4814	21.1404	30.5887	25.9569	22.4732	28.8716	25.5737	25.8554
19.8497	19.7581	19.3717	25.5584	21.1989	27.2802	20.7178	26.7422	26.1679	26.9665	29.1439	23.2029	20.7632	25.7285	22.635	29.2469	17.5887	19.1241	20.4405	31.748	22.2064	21.4951	29.1632	21.5603	19.56	32.7624	33.0745	28.7506	34.0953	23.7397	26.8081	36.4937	37.7551	35.7948	40.4096	35.8569	42.5017	32.1849	39.5522	24.521	40.8328	25.2371	21.1349	24.6302	26.1021	35.218	20.9549	28.3025	30.9572	32.0821
18.5873	19.8267	20.6921	21.9205	22.9372	21.9129	26.9944	24.466	27.8111	22.7349	25.0722	21.0083	27.8191	22.4887	29.2164	27.6164	26.974	23.143	25.8297	34.4836	28.0951	18.6147	29.0476	24.3073	24.844	32.5463	20.4032	22.3662	26.8004	79.8721	26.3946	29.7467	30.5187	25.6938	28.6482	24.8152	27.6569	43.8277	27.4419	20.5703	34.3863	23.7597	19.394	24.4922	27.7483	31.3584	23.7598	29.9286	26.4133	22.9433
18.2198	27.7569	33.0246	39.6296	19.2454	27.5162	23.2088	25.1382	21.9358	23.3291	25.5023	21.0673	20.6377	27.2089	31.9697	25.986	21.6464	21.523	21.8574	28.9882	19.876	24.5598	30.9749	22.7314	26.011	30.2264	28.0781	20.0004	21.6644	82.0652	80.1909	82.9603	23.4703	81.531	22.1634	20.7106	25.7325	25.4539	23.4475	23.1675	32.6962	21.05	31.4646	24.7154	27.118	25.8943	29.1392	25.6361	27.7005	26.7507
22.6042	31.3125	29.6114	26.8787	20.0278	23.3391	89.1088	25.3665	23.9247	23.0771	23.9134	26.0757	25.9705	23.3519	23.8953	20.0697	18.1087	25.2195	23.8383	22.1821	24.6805	30.7984	30.1395	21.0546	20.2032	23.5416	27.3835	19.7326	32.1032	79.6069	79.9091	88.33	32.2494	83.5005	24.0114	23.5423	31.5452	20.6865	22.52	21.0037	30.322	22.727	25.1344	20.0008	20.7449	27.2651	23.3231	37.1205	25.9222	25.329
38.737	27.6129	38.1536	19.5051	18.1805	21.4126	88.7663	27.2681	27.5386	21.008	32.6129	22.4782	20.8034	91.4259	23.897	22.4331	26.5291	26.4401	19.3775	25.3116	20.4037	23.8363	23.4122	26.6736	27.9437	29.432	22.4317	32.8845	28.1334	23.0741	82.0906	84.3399	28.2855	87.7397	26.7767	21.7268	26.4501	20.6399	26.372	23.784	24.1028	31.3901	21.5142	18.8351	31.0929	32.7407	28.6209	26.0846	29.559	23.4985
29.0819	20.7481	26.2112	28.5283	23.3332	33.4268	19.7512	22.7355	21.6655	25.5072	35.9913	19.6871	20.4702	88.8761	30.7628	24.0004	23.1426	24.9192	31.8811	22.9907	19.1462	20.625	26.2949	22.7912	28.5419	22.0142	24.4986	24.4317	29.8449	22.0968	27.2136	31.4045	27.1769	28.5812	32.5937	29.4	29.5468	22.9797	26.5122	30.2478	28.2455	25.0637	24.6694	20.2067	25.4346	20.5453	40.0318	23.5669	27.7733	23.2978
19.5685	39.9779	21.6128	23.5075	19.8534	20.2853	29.125	26.7505	29.1682	29.4335	26.5594	33.0262	35.3902	23.0147	30.3431	21.8016	20.3872	30.8979	25.4889	23.149	31.7241	34.7492	21.5191	27.694	20.306	26.7679	18.1405	20.9079	27.0568	19.7407	22.6856	38.1271	33.0439	33.5394	26.2534	23.764	28.6206	30.2416	33.2102	25.7318	33.3038	27.3869	21.5724	21.9049	23.7262	25.3472	31.0361	27.4231	33.8847	23.5394
25.9907	34.426	29.8261	19.9756	20.3059	28.4491	25.2553	21.9538	25.3709	23.0465	26.7403	23.1895	26.5804	30.1252	25.7336	21.4035	17.7215	26.1642	26.824	19.7909	27.1617	35.9436	19.4089	21.65	38.2049	26.7785	26.1779	23.814	27.766	29.6308	34.5304	33.1411	25.0659	22.3409	77.9914	28.4123	31.7871	23.4106	24.8838	24.7856	29.8401	22.3409	22.0324	20.7789	21.9879	26.1054	23.9612	24.7283	24.4709	32.5597
35.1325	20.454	33.101	21.1811	32.404	22.9987	22.3936	23.1777	21.2918	21.1756	29.6609	24.4683	28.2801	33.7995	25.4965	20.1464	18.7825	24.3393	20.7905	32.8107	23.1855	25.2976	32.1526	31.0817	25.2272	26.3142	18.9972	19.842	22.3944	29.4248	31.9283	28.0361	26.6266	33.0338	82.7571	79.5085	22.9122	24.1918	24.8217	22.6034	25.1229	27.9828	27.0063	36.0829	27.0777	21.3078	25.9423	30.5712	39.5187	34.3164
20.2103	20.3113	31.2382	29.9363	23.6135	27.0576	22.0606	18.4047	26.4115	27.0741	28.8375	31.8281	22.4945	26.1731	24.178	32.5158	21.9597	24.2002	27.2605	26.8979	20.5288	22.4192	25.5946	26.9953	26.9863	20.2976	23.5179	28.4864	22.1366	24.5019	27.7498	23.9368	20.2419	24.7593	78.9406	85.1893	35.6391	22.5957	25.9948	72.2392	21.1591	19.9996	31.8593	28.6629	29.7567	19.6852	29.8142	23.2408	28.7362	40.3503
20.4386	22.7239	25.9456	33.1589	20.7758	21.6693	20.335	24.8701	29.9299	23.038	36.1637	27.106	29.1383	23.5723	24.8384	22.7197	19.1569	23.0017	20.3984	22.7888	36.7538	28.3725	26.208	33.9601	30.5245	27.6226	34.9833	29.9469	27.67	24.9377	24.2238	31.6829	31.9943	28.2235	28.0163	81.8717	29.031	32.4815	24.2661	73.3351	21.816	20.3296	23.346	18.0791	19.5944	19.4712	26.1466	22.0238	20.8723	26.8823
21.5176	21.0708	25.4439	29.4243	19.0391	20.6073	22.3405	28.6988	36.9245	33.7329	26.0175	28.7221	26.205	25.8895	23.2293	22.7296	28.557	23.7701	24.6864	20.9826	24.939	23.7973	20.5482	36.4964	20.6286	28.7404	25.1943	20.9187	25.731	24.162	30.4076	20.995	19.9537	32.6634	18.4444	22.5259	15.7694	19.4913	37.5618	75.3405	22.4598	23.5823	20.5612	20.5902	23.5515	25.6305	28.7594	22.5767	19.99	22.1712
22.9533	21.4536	25.2881	26.2684	23.2935	22.1734	29.4423	21.1941	28.8012	26.8131	24.8332	26.2644	25.9242	31.8389	23.0621	28.813	22.9094	23.7357	29.9848	34.9395	24.8454	27.3146	31.5272	27.0852	22.1579	21.6213	25.767	18.7625	21.5977	22.4861	22.0644	25.722	21.4529	17.4472	18.6152	28.0356	29.1996	23.1814	20.3009	18.7351	32.6477	24.7316	19.3024	30.4045	20.8589	29.6257	23.1735	25.2476	19.5233	28.1531
21.985	19.9925	24.1377	25.3924	32.25	33.0817	25.2401	19.8961	25.9283	32.2651	23.6913	25.85	23.5872	21.2293	23.3223	31.0514	21.8761	23.0707	21.3848	25.5229	28.2111	24.7235	35.3542	28.0416	22.3125	37.1801	24.53	25.5761	22.5608	27.9906	25.4581	24.6375	23.9868	19.2199	27.4639	20.8474	15.9583	20.5509	20.6005	21.1434	23.983	25.2332	36.1614	20.3089	22.0277	19.6617	22.4955	22.697	23.8081	19.9233
19.6106	25.0127	22.5364	23.7663	32.5173	31.1738	27.5012	22.573	25.8508	24.7778	25.2251	24.7946	25.8017	19.9018	29.1519	25.6846	27.3772	21.5843	22.041	22.6267	21.2553	29.2795	25.3463	19.2154	42.6282	24.1913	25.9522	21.1544	28.663	18.9236	22.967	22.3114	19.8632	17.021	23.1343	20.2895	15.9683	32.2809	28.519	20.7615	25.7812	29.2379	25.026	18.2984	19.4904	19.3576	28.6645	27.3308	23.596	20.8853
25.9691	20.0252	27.6534	25.5328	28.6289	29.7188	32.7156	26.962	24.2716	26.4061	20.7561	24.3419	26.5198	21.6169	26.4691	19.2808	25.2511	22.7765	22.7619	26.3545	21.51	22.6028	19.3693	28.1501	20.1512	24.1996	22.478	16.9128	21.6447	22.6358	20.5455	20.5664	19.7311	18.6643	20.6873	31.2322	17.0925	19.4948	29.9348	32.7508	19.5103	30.1696	24.2716	17.7033	19.4183	21.5167	25.541	23.1833	24.4706	20.8531
24.0957	24.0753	19.4267	27.9965	26.6613	25.6765	22.9721	29.4135	25.3811	22.31	25.5034	22.4784	24.8907	24.0305	24.9687	21.2335	31.8827	29.4816	20.9947	22.3524	23.9919	23.0475	25.2598	20.363	21.1437	27.8921	20.6567	23.641	22.5628	25.9902	22.0102	21.161	32.7682	25.8612	17.9612	27.6078	18.6353	20.4401	21.1449	24.6858	25.3132	18.1689	24.0724	32.0047	24.6092	22.2589	22.2175	20.4016	18.6928	27.1314
26.697	17.9582	27.2561	21.5115	22.9105	24.9856	22.6164	23.051	24.0315	22.0342	22.5524	28.4264	23.8356	22.5538	23.8485	22.4292	22.6129	25.0472	23.6856	22.1763	22.9702	38.9295	24.6747	20.5838	33.4972	20.9552	24.1808	17.876	30.4061	18.7452	31.0097	34.7286	24.1602	18.3685	32.5935	28.2189	15.6202	21.0322	19.1215	28.4338	27.6167	16.9219	25.485	31.4037	27.7398	24.7847	21.728	19.4248	19.0448	19.9759
21.736	28.2893	21.9367	15.8573	22.8671	24.7634	25.3532	23.4477	20.635	24.5012	20.7675	23.7064	23.9975	21.5428	37.9837	20.0751	23.6453	26.4621	22.7718	22.3405	19.4367	16.8061	20.1688	17.5122	24.7011	28.8556	21.2106	19.13	20.1796	16.5746	29.9964	20.2017	19.9578	34.3101	17.9351	32.4598	14.4238	20.4922	22.0919	20.8394	20.9713	18.3661	20.4692	18.2811	36.6151	34.3227	23.9919	23.7466	22.4725	30.8237
27.8102	27.9319	19.6281	18.0319	22.0891	28.2706	21.9831	23.2168	26.3401	22.4562	35.9532	22.2976	21.8591	22.3424	26.0568	22.6548	21.4199	23.5011	22.3266	21.8776	25.9383	18.9616	21.0384	18.1005	23.1365	21.5339	23.7696	16.5111	20.7129	16.3527	20.0755	20.8853	21.2639	22.9569	18.8589	23.6804	24.4956	19.9737	21.4845	28.944	23.8464	22.5276	23.1836	18.8194	18.5773	34.4149	20.9933	26.1716	27.0015	21.0451
28.0232	21.1627	38.5255	28.1347	23.3613	20.9387	19.5208	20.8615	23.4228	24.0689	16.6637	32.6036	23.317	21.2316	17.7178	18.962	19.1674	31.6089	20.9893	23.9473	20.8512	20.3005	24.6863	40.1911	20.6108	23.3569	29.6708	28.5993	18.9013	18.1534	20.4504	20.1972	19.9461	20.3791	16.6953	23.7343	29.8834	24.7462	24.7083	19.6768	18.5022	20.0393	24.4762	23.0783	19.5449	29.1307	22.8265	30.5023	19.535	19.2563
24.6672	19.549	20.3712	20.3232	27.4469	18.043	21.3411	24.8342	20.3761	25.2199	18.1588	27.5366	28.3535	20.1694	19.5984	22.5995	22.9599	17.7433	24.2838	25.1149	27.7989	17.8356	18.3728	29.4654	19.9448	20.1705	31.2513	17.951	20.6135	27.0308	19.5006	23.1781	22.6566	21.3934	17.7906	23.4069	16.5609	32.4682	32.864	22.618	20.3135	31.1255	23.2282	17.9107	21.9528	39.3129	27.2926	18.2711	21.7992	20.7669
31.691	32.8638	16.2554	18.2466	17.384	27.6503	25.7011	20.7011	36.3971	22.1564	13.7897	17.6331	25.8992	24.076	18.7864	25.8299	22.311	20.5771	23.5893	22.4472	37.2362	25.0412	18.0044	19.8165	22.7497	20.6701	20.209	35.0072	21.1886	28.3559	25.3625	27.7648	28.3517	22.3264	24.5185	22.3349	17.9506	21.2585	21.1443	21.1644	23.0218	33.7661	28.4042	19.7468	22.0697	22.391	18.3327	19.3159	20.2039	19.8981
32.9789	19.4958	18.8277	38.4606	19.4384	19.3593	21.2131	21.1236	27.2859	35.5304	16.3793	13.1089	24.1434	20.7841	20.1392	23.0497	23.8426	20.6366	22.5944	37.8258	20.9776	31.7056	27.0369	22.0795	21.0052	30.1597	19.978	20.872	27.7097	17.5311	20.8357	33.5896	22.9651	25.0593	16.9778	26.2405	17.7499	22.4276	22.396	23.5544	28.6782	32.6322	27.9258	32.838	30.677	20.0226	20.9323	20.5586	26.783	26.1927
18.8719	21.814	14.9929	20.5313	25.4277	17.2619	19.2349	26.1284	16.4475	19.0139	15.6517	16.9436	25.3139	24.1563	19.5501	24.1878	24.6427	19.533	34.4794	19.7543	19.5955	41.7185	36.6654	18.879	28.0857	22.5811	19.1379	24.7025	36.3467	18.8753	21.8243	38.2126	28.6222	30.8924	24.5881	33.1534	19.8755	20.2808	20.6036	21.3434	22.9956	22.4322	17.2565	20.9994	24.6323	19.3342	20.2472	24.1934	17.6406	17.2346
15.5047	16.4471	16.1997	20.5986	18.4289	42.1685	38.4027	22.6221	18.4283	15.0529	16.1229	15.5747	31.8774	23.2407	35.586	23.4352	21.2995	22.0402	19.6122	16.8647	18.6551	18.2696	19.7917	18.4133	37.81	22.907	21.6593	26.836	26.9497	17.3692	27.5457	37.3214	33.1681	34.5086	21.7128	18.7751	17.7559	21.8077	22.141	30.3552	29.6226	26.2026	18.7402	36.2253	29.4226	18.1012	20.8492	19.4636	19.1718	16.7671
22.4974	18.5642	16.7172	15.7596	17.0719	19.1671	17.0684	20.3732	14.0311	18.9971	19.0304	15.21	16.5	29.0025	25.004	35.9587	25.4288	20.9801	19.2874	19.6578	24.6904	18.0766	26.9895	19.657	21.8237	20.6268	29.5124	18.0303	39.1456	20.9432	33.7708	33.3883	40.1894	41.7044	20.1139	21.2085	21.167	20.2471	21.4221	31.1978	19.1761	33.0658	18.5972	39.3622	33.545	19.2522	24.7487	20.973	19.9705	18.5512
18.1181	17.7203	16.3733	15.3906	39.7917	17.1508	16.7385	32.7819	16.5995	17.1591	21.6877	19.1187	18.3233	24.1308	16.0724	22.0027	24.2017	26.5199	20.5488	17.7324	31.502	19.5434	18.96	17.5691	21.1761	19.6064	33.024	19.9484	23.0289	17.9785	38.7587	20.6824	36.8591	39.7722	18.3853	21.1233	25.8822	26.7809	28.4319	20.7034	19.9679	19.2789	23.8992	26.8333	37.5423	20.5263	34.0346	33.524	29.0401	19.9243
16.9332	21.8936	23.4244	15.7001	18.3852	17.1022	20.7068	35.5824	15.7502	19.998	41.5294	42.7894	20.0684	16.6155	24.6867	24.7186	24.737	32.7107	16.7264	24.7077	40.643	17.3585	22.9399	25.4321	18.4588	26.4832	37.597	18.6553	18.4349	20.1247	36.9527	18.4956	20.0947	22.1219	22.5092	18.6064	29.4807	29.8033	31.4072	21.7708	20.79	16.2787	20.3541	34.6436	28.3352	20.0622	30.4619	19.4431	22.2349	31.4699
15.1629	30.089	22.245	16.352	16.3028	16.3231	16.9455	25.0016	16.1792	20.0313	16.9595	19.6674	17.7618	19.1788	16.1071	22.335	23.7744	17.6857	18.171	31.4196	18.9181	17.3615	19.8047	16.8245	21.3325	21.7629	22.4487	21.2348	16.4739	27.207	35.4358	18.8923	19.8786	21.7608	18.7711	22.4677	38.3051	38.4563	38.5509	22.2653	21.7333	22.2114	31.024	24.1337	18.6528	24.6737	17.4775	20.7612	34.9849	22.5593
40.2472	37.0844	22.3899	24.5661	15.2718	16.5791	15.8716	16.4889	21.534	41.3093	20.6994	15.2677	20.1275	20.142	21.5656	15.0728	34.2035	22.3025	21.383	40.787	20.3129	15.8515	22.5006	35.3428	17.6828	28.3405	17.3268	21.6253	18.2571	39.6509	19.2171	21.1036	18.8582	16.8095	22.9229	26.9267	35.7098	36.02	36.5753	24.0265	30.4462	18.5556	34.2532	16.8959	20.4646	20.9145	22.0404	16.0403	34.9248	35.0168
16.5656	24.5676	23.8472	23.6723	15.9787	20.5614	17.2571	18.9063	19.3857	15.9942	18.3554	18.0924	18.2475	17.9764	22.0353	16.634	21.8794	21.9923	21.2208	18.414	19.2336	16.1567	23.5775	17.0104	18.0169	37.4956	22.685	28.9872	16.9741	30.3557	17.8058	19.5121	21.9229	21.755	23.968	30.6375	32.7792	19.9758	19.7821	30.4799	32.9272	17.8615	23.6455	23.0055	23.6937	21.4584	22.337	17.6295	17.3742	35.7097
22.2836	18.1955	20.0289	21.7089	18.7906	17.6073	20.7727	13.995	21.3894	21.0933	22.0742	23.2918	38.7083	21.6161	20.7396	19.0162	21.1497	21.6344	26.9946	24.0911	18.9506	16.7121	29.8208	16.7783	18.4571	20.987	17.4244	32.5933	19.5999	40.0686	18.3247	20.4575	21.9207	18.5522	28.9537	38.9734	17.3616	18.1768	22.32	33.3344	32.8466	19.4749	32.1965	19.0572	17.6364	21.8331	15.935	19.6701	19.4847	18.3462
22.9195	20.2609	21.4404	18.7538	15.6388	21.6677	21.3365	17.2853	20.5258	24.1321	20.5339	18.0872	24.0142	20.2162	20.9099	17.8989	19.6813	17.141	17.4176	18.7638	18.17	18.6925	34.3155	18.8888	19.9027	34.6296	18.3137	36.9414	19.6926	16.5884	18.4711	17.3554	19.0839	19.5196	34.5707	36.3557	16.8479	21.7269	16.5816	34.454	24.3473	19.2124	28.3992	21.2287	20.7023	24.9885	20.7753	19.9627	15.5986	17.7283
18.4973	22.125	15.1603	14.3533	17.0525	16.9531	22.6612	15.5786	15.8239	18.9803	15.0452	20.4568	16.3871	39.5857	23.2972	16.5355	21.383	22.5142	25.1343	19.495	18.3922	24.4836	31.8475	21.1042	21.7339	21.6312	18.6141	18.9357	25.3324	21.3615	20.4806	26.9918	17.8438	18.5004	37.3325	34.4609	18.4477	17.6331	17.3464	27.1469	34.5314	18.5715	34.4007	20.3727	20.9906	27.7969	22.2048	23.8672	15.1032	19.5815
21.1372	19.6546	18.3148	18.8417	18.9542	19.0859	17.4074	16.4485	16.662	21.2575	17.6686	17.5311	19.9507	17.2117	16.9665	19.8937	19.7099	21.5264	20.2775	17.6283	16.3011	20.2322	19.2345	19.8877	25.578	18.773	16.7243	20.0479	21.9776	20.4164	19.6126	21.039	19.7422	17.2677	35.7124	21.331	17.1089	18.7731	19.6982	37.2087	18.5952	25.3606	23.2847	26.8908	20.137	31.5382	16.6227	24.2006	15.1648	18.3383
21.6833	20.5432	21.4235	18.685	21.7366	22.1683	19.7501	15.5851	17.4237	15.6892	23.2707	16.8467	19.7547	19.5684	18.9377	20.0398	25.2237	18.3244	20.8923	18.9902	17.4369	18.2333	21.2421	18.3759	19.1112	17.4604	17.2575	17.0271	17.8547	15.1156	20.2145	19.5252	21.6849	20.0961	33.9552	18.4532	20.7266	18.7262	17.5517	20.23	17.9447	19.6797	16.7888	18.8151	24.8773	21.6094	25.4928	21.2135	22.6954	16.8443
18.3094	20.5708	20.6202	18.124	19.8403	17.8031	19.5018	20.4163	17.4884	15.0082	19.5412	14.4544	16.7656	19.6235	22.5842	36.1775	35.854	25.5585	17.2478	19.0745	19.62	15.7315	21.8104	19.0938	20.3955	19.8748	20.6588	16.8976	17.4426	20.7658	19.8936	17.5574	24.836	19.2507	19.1188	17.6463	16.2591	18.8976	16.2657	21.9378	19.8566	22.455	19.2829	22.1	20.3356	21.4604	21.6114	16.4897	18.9659	20.8064
18.2704	17.9817	20.6539	22.7389	16.5231	18.7326	17.8787	18.4552	22.4379	21.9809	22.1675	13.1959	15.1179	16.3933	24.4845	25.2998	18.0234	22.9318	22.1845	16.4753	19.7056	18.2791	21.0792	17.3261	21.1773	19.6276	24.662	18.7181	24.6701	19.1531	17.3615	26.9082	18.7537	22.8617	23.6044	15.9035	17.5171	26.7705	25.2401	17.3408	16.0039	21.1839	20.3409	22.5546	18.6457	34.2662	19.3212	19.7228	19.6185	16.151
22.4026	18.3356	17.6089	18.8725	18.6702	20.7431	20.8564	14.1409	21.6504	21.0992	26.3049	15.9567	16.1127	18.702	23.4983	15.0133	22.3673	24.1379	20.6403	17.9314	16.5233	20.7918	18.5547	22.0007	18.6135	18.6944	20.0415	18.2439	23.2544	21.5475	26.4323	23.4379	18.971	21.7834	20.6125	21.0472	18.0865	19.5724	17.8795	17.9964	18.4932	18.4023	20.4369	26.1354	21.883	20.179	24.064	19.454	15.7094	19.769
18.7155	25.2458	25.0325	24.6859	14.29	19.6026	19.4328	18.6765	17.1847	16.0343	23.0466	17.4935	16.0228	18.2396	23.0453	24.4101	27.7051	16.7008	22.3136	19.4741	19.1062	19.3805	18.9648	18.5565	21.9033	17.621	20.2364	16.4699	27.2849	20.1318	18.8009	24.3119	28.1404	19.3613	16.4686	16.7584	18.9313	17.8459	17.4675	23.6623	18.1904	20.6949	22.2334	21.1748	25.2804	20.3192	19.381	29.4069	17.3949	19.8921
21.5013	22.013	21.1894	19.2259	17.6484	20.0592	19.3999	16.6952	20.1375	19.2884	22.6022	18.8043	18.6192	17.1187	14.8555	19.4287	20.4334	23.5623	20.5665	20.5055	15.8853	29.7799	18.249	24.6248	28.6837	19.4924	17.4135	18.4656	21.7731	18.0588	27.3457	22.3119	23.5705	22.8132	16.4169	18.6305	24.8552	17.7321	21.9327	19.5462	17.8105	29.7385	18.8319	27.7673	27.8723	20.6442	28.0147	18.5463	19.8231	18.161
18.9425	21.0467	23.4727	21.1257	16.5535	19.5105	19.6741	14.8091	21.2186	19.3668	26.4744	24.3374	15.7632	17.6059	23.1619	20.0116	21.4323	17.4243	18.4702	18.8271	24.9917	25.0729	25.293	19.706	25.9394	19.5269	23.056	18.2868	32.5293	28.1325	23.7662	34.778	23.5327	26.0964	20.5551	19.4789	20.5723	20.5744	17.3897	17.9218	25.6349	22.1758	26.1138	22.9908	21.1981	18.1507	29.9782	29.9382	21.0725	19.3029
18.4886	26.5513	22.2093	16.592	17.8277	24.4855	21.2273	18.6503	17.7695	20.0902	22.5727	22.7266	15.5351	18.9996	16.3926	23.0457	20.3953	28.1132	24.846	16.3577	19.9809	36.0618	21.758	19.3181	35.1303	24.7363	23.8857	17.3625	17.2767	16.3302	23.8636	19.4404	35.8432	25.1503	16.6467	17.2009	15.6677	20.9678	20.3498	18.0208	18.4196	37.0642	23.8122	35.0422	22.7131	34.3033	19.1293	35.1172	19.4723	16.4468
24.8778	23.6327	25.5269	25.463	21.3881	21.708	22.0293	16.1088	23.3398	25.4011	24.3098	20.0481	14.4853	16.9926	26.4062	15.9444	20.7864	25.6097	21.2152	24.4168	21.8178	20.1092	21.727	14.7679	22.3171	20.6195	28.4945	22.8387	23.1078	24.0852	23.0539	19.1297	21.2923	21.1092	20.3602	24.5746	19.6503	21.506	18.5916	18.4718	17.5325	20.5179	20.4812	23.044	34.7563	25.9931	37.7442	21.6253	28.3229	18.2621
20.4209	25.6211	30.2171	23.1775	21.6145	16.6774	23.3176	17.7463	20.1144	17.4107	16.8764	21.6603	23.0594	20.1747	23.7583	22.502	16.2437	34.5683	17.1124	20.4981	19.1711	23.1303	21.05	20.8764	24.826	19.7625	27.295	17.2581	21.605	27.8449	34.8892	20.8946	20.2367	34.8605	17.3821	18.0456	16.8053	22.6012	26.5829	25.7381	16.8493	19.6123	21.3682	22.7322	23.5375	25.7101	33.7214	20.6558	22.9111	20.2557
23.026	20.4089	26.1201	23.4033	19.0997	17.7771	20.8899	18.7318	19.1618	22.86	16.6459	19.838	20.9595	23.0351	32.1249	20.1489	24.79	25.678	16.9217	22.2109	28.4576	28.2099	22.4001	14.7578	30.8495	18.6367	22.5496	22.3681	24.5166	23.9704	18.7977	23.1161	21.7293	21.8739	21.4958	21.2063	21.7369	25.8648	22.9085	18.924	21.2548	19.8661	19.8808	23.257	23.1795	37.381	22.0797	21.2669	34.7134	20.0146
24.3726	33.3316	32.2964	26.9035	20.6766	22.7792	17.1872	18.6517	21.462	18.6267	24.2691	15.2872	20.2086	19.0599	24.4476	19.3852	19.5186	22.5886	24.6719	18.5765	25.2395	24.1329	19.5374	26.7687	25.9039	20.9727	35.7568	24.2816	30.0855	23.2443	23.2747	22.404	25.086	19.0016	16.1821	16.4573	17.7076	20.4884	19.9021	21.7427	20.3605	22.0391	26.3489	29.8502	22.8964	35.1642	24.6516	26.2474	19.9426	29.9154
15.6625	23.2463	20.1646	22.2659	24.77	21.8024	25.8022	24.0859	22.4223	20.1932	27.7107	27.3857	20.2042	21.0757	28.6044	25.6621	21.3023	22.9965	27.6725	25.2159	23.3243	24.3195	29.2898	20.719	28.1473	26.5404	20.8008	28.9035	31.7216	34.6078	31.7433	24.3769	22.8031	21.6223	18.3049	20.9198	27.1756	33.4103	34.8064	20.9159	18.3368	21.4714	22.2108	24.739	26.219	40.5763	24.176	29.2159	18.5668	23.183
19.7704	28.7043	21.6283	25.9947	21.6656	20.4091	16.9968	12.5022	24.6441	21.7627	28.2124	18.9907	15.0155	22.6498	33.797	21.8552	20.0364	30.7444	25.5941	22.6473	35.7991	24.5567	25.6963	22.0527	25.4791	23.2822	23.0981	27.9478	157.326	23.6021	21.4145	26.6488	30.4473	24.4789	26.9618	17.3329	22.6378	22.3015	18.3735	19.3505	19.7671	18.122	22.2713	26.428	30.4607	27.2475	21.609	27.5763	19.3624	36.501
25.665	28.5424	32.8465	17.9527	21.7603	22.1577	20.4772	18.4056	16.7168	23.3377	21.5362	15.4635	26.3806	16.8722	27.9086	18.4908	18.0974	26.2675	34.4419	36.7169	21.0402	27.4346	35.602	23.0939	42.9385	27.016	17.5359	22.4501	27.2096	24.629	24.0508	31.351	22.1979	25.3538	21.6295	21.0066	35.0408	22.737	18.7774	20.9144	27.9662	25.127	34.1309	34.7851	27.0175	113.039	31.3067	39.9642	26.697	18.4874
15.4449	27.2109	23.8634	32.3736	24.0129	25.6837	22.0292	14.4515	15.8321	15.0633	21.6488	19.1825	18.175	20.6301	27.6803	19.7415	23.737	23.9368	21.9774	20.9823	23.5363	26.2741	21.8828	33.4537	32.0933	24.2186	29.5807	35.8543	33.9903	25.7882	27.6951	27.0088	25.3526	34.2602	26.4236	25.1672	20.4461	22.2224	22.9287	27.7328	22.5314	23.083	22.1926	30.9244	38.3816	115.225	28.8322	37.5196	27.3723	19.6412
31.7497	32.0411	26.4169	20.9362	21.0966	25.667	22.6482	22.4492	23.5067	23.3874	21.8699	22.9055	15.4813	22.0331	34.9272	23.6293	16.7673	28.9641	22.674	22.4143	29.8123	203.156	23.5603	21.0256	30.9219	33.4223	21.9727	23.4757	28.5842	37.5014	31.7302	22.0488	160.676	35.1507	21.8531	18.7702	28.33	22.6609	21.8816	19.5315	18.6612	26.8711	24.5109	38.0662	36.6794	110.031	40.7073	41.6888	26.4773	24.5192
21.0018	33.863	24.8048	19.9596	22.5631	16.7877	25.4952	18.3726	31.1675	16.8122	34.999	20.0919	19.1728	25.1169	143.666	24.2028	15.9085	26.4098	28.7376	28.0186	25.3775	197.497	22.8176	22.8469	39.2013	24.128	24.1437	17.5586	38.061	30.5881	21.3724	24.2007	27.1656	25.2865	35.5433	22.4301	20.2334	25.5639	23.6845	22.0071	35.5787	38.846	23.0547	29.5083	39.7039	84.6046	45.244	41.0632	34.9299	31.5205
19.9396	21.9085	23.344	28.5746	24.5691	31.9965	32.5675	24.2868	19.8091	29.3322	23.3539	27.9572	21.8077	21.4627	137.523	15.8734	23.4234	33.0999	24.1516	24.9139	25.0506	200.918	29.7908	24.0178	79.3569	30.579	32.7499	22.9111	152.8	27.4801	21.9832	25.2987	26.6243	25.6872	25.665	19.1735	29.2872	23.5281	28.4191	35.0705	26.5378	40.7388	27.4045	98.3912	30.0551	112.846	30.2908	28.1012	38.071	24.6428
29.0012	32.8107	31.289	22.9982	23.8799	19.9901	21.1879	14.2684	21.7403	22.7765	27.7027	19.9513	22.8299	27.997	139.38	26.0734	30.0658	34.9013	27.682	22.9275	25.2152	28.6409	25.4824	30.5308	76.3779	24.8947	29.3147	21.6494	84.6901	26.0474	23.7645	37.9957	32.7624	141.356	26.3915	33.8356	30.9519	37.3173	37.6039	20.4956	20.2465	25.808	22.3121	129.125	104.374	122.785	128.226	120.932	40.6641	19.6758
24.0989	37.1395	24.3809	23.9203	21.9346	21.6791	20.4726	17.0581	30.0518	23.4586	27.3285	22.0122	17.1593	17.6188	143.489	17.1369	36.8792	28.5749	24.9805	26.8702	29.4312	34.7993	24.7748	24.8579	147.044	24.6303	180.741	24.4366	79.9983	34.0135	26.7381	144.675	143.098	134.556	18.4453	20.0361	46.1816	38.1322	37.9116	24.0738	25.8999	131.465	21.9405	90.3494	125.677	57.1849	110.558	83.0299	30.6576	26.3053
34.7975	39.0934	29.0665	23.1495	17.0592	23.8082	23.0413	20.065	24.0125	31.6659	25.5945	22.8974	18.9614	33.976	31.0109	32.6437	21.964	38.9754	29.6233	24.635	23.9797	35.3338	26.5035	24.4389	153.098	30.464	28.4546	30.5697	140.129	152.127	38.3597	60.6248	146.65	152.026	22.3021	27.3016	39.8353	25.5964	26.9148	22.9396	19.4731	86.9472	28.1148	150.575	55.9271	116.388	108.278	100.29	129.131	33.3025
22.6647	140.634	32.0005	26.6445	29.9016	29.2916	29.3607	21.6887	27.1903	27.6715	27.6676	24.6911	15.9887	24.6699	35.0434	24.4778	22.9449	156.14	170.874	28.9469	28.3295	82.4735	28.2735	26.4293	136.895	33.29	40.2377	32.09	132.981	82.1441	29.5437	115.581	62.3356	139.612	24.5757	29.2588	38.2902	27.2229	25.3533	21.4057	23.5942	82.8901	38.4521	113.899	86.8813	150.195	84.855	120.428	68.9677	39.0594
24.2465	148.569	30.621	25.1288	19.9492	26.8862	27.241	24.7073	24.3421	29.9252	41.0176	32.7097	32.7339	31.5855	49.5843	20.7826	29.5322	127.348	35.1739	140	37.3689	144.212	24.1535	24.8996	200.171	153.202	149.178	166.547	160.574	78.6054	152.51	124.946	127.956	132.516	40.4697	30.2748	29.3669	116.355	129.947	24.4549	27.0312	120.156	40.0774	124.463	116.217	99.417	132.847	130.652	83.6906	40.4909
28.7129	72.7418	32.8065	35.1621	21.4688	24.0016	23.9696	21.1171	25.8357	26.7573	29.0123	27.4808	22.8574	32.2318	145.722	23.0414	23.4022	150.15	32.8118	25.4034	142.883	125.93	28.7583	23.8028	141.403	29.0961	89.6128	28.2518	157.347	146.777	82.9083	136.957	139.103	107.365	41.3574	42.3295	137.642	133.691	114.242	39.3635	41.7873	130.048	26.4517	114.489	139.352	95.0577	115.247	99.9214	114.739	26.3659
33.1286	238.851	139.399	38.7226	35.4839	27.3279	27.6059	30.682	40.7967	29.7276	27.08	30.4562	23.5635	25.4451	122.837	29.6904	25.0162	73.5117	28.011	26.78	148.695	138.804	35.2268	27.605	185.369	39.6226	153.068	39.8207	142.291	121.17	77.9275	134.632	135.341	211.652	23.9709	38.6856	133.041	96.1128	95.4681	39.1171	41.9697	126.38	129.578	119.328	113.284	146.909	54.6206	108.692	125.906	63.7134
29.1762	159.052	153.313	143.174	23.2186	24.1624	26.3234	16.0449	26.9212	29.5222	34.6876	32.3596	29.9919	33.8964	144.295	24.6973	26.9162	172.127	37.3799	38.4643	141.877	164.627	133.913	36.0125	128.12	151.293	141.127	155.414	124.177	182.457	140.612	171.449	166.642	114.772	29.3587	29.3672	95.0062	115.788	141.503	26.7198	26.8989	149.162	91.1197	150.254	122.913	122.73	116.155	140.74	115.344	147.938
34.4769	100.635	147.747	149.385	26.8556	27.9411	40.4017	18.6252	34.2978	28.9987	150.47	48.1675	25.528	40.9525	73.8615	25.275	24.9705	132.809	129.319	141.492	123.408	141.624	137.178	147.578	127.09	87.4595	190.895	88.344	120.147	179.393	145.257	84.9906	146.934	107.335	25.7472	38.0936	124.335	120.16	119.135	25.5757	118.371	97.3228	82.8696	123.496	120.339	123.475	115.431	98.7342	145.028	121.51
38.7899	101.288	157.863	72.1446	27.9264	35.2614	26.518	15.2337	34.8071	33.985	127.434	30.7934	23.7905	39.8321	170.594	26.3386	29.2165	129.881	145.134	122.925	138.767	138.161	144.917	130.089	120.121	124.442	168.687	138.7	117.921	49.6247	122.864	161.122	91.5846	187.237	145.44	133.337	100.87	123.017	185.191	132.968	79.5489	146.748	101.574	125.132	93.6972	108.67	96.2522	95.9019	114.142	128.219
38.7601	239.222	153.283	230.769	24.1207	39.2533	35.5754	16.0346	155.133	39.2699	144.062	35.6143	23.0774	147.006	144.536	34.5871	32.4599	124.5	149.877	135.851	79.0585	131.565	81.0398	81.8537	89.1317	138.078	133.884	149.488	88.7195	174.529	199.038	143.554	99.6993	235.555	92.0874	129.213	124.551	121.004	183.068	90.1457	83.7793	111.133	119.142	107.103	93.2276	100.542	93.9245	141.833	162.315	83.0448
140.581	194.768	125.693	157.188	29.7284	153.432	38.0627	23.5277	129.057	151.139	202.829	134.537	29.4638	119.418	79.0226	29.2452	27.1052	108.457	73.5959	115.157	210.754	96.0845	185.485	136.808	93.6682	141.09	121.44	176.821	93.0487	131.389	108.854	175.213	132.869		122.98	128.026	129.96	156.79	122.34	82.6932	80.4714	50.5679	118.46	48.415	128.338	88.5338	126.68	125.2	164.251	111.361
147.805		97.2313	101.212	24.1176	142.396	140.954	27.54	148.832	128.617	146.253	128.098	32.7513	132.051	136.567	36.3544	38.5234	242.016	228.038	73.6108	122.391	95.796	126.597	145.08	167.441	161.007	127.847	153.816	135.978	129.028	185.257		165.971		122.392	94.5942	152.031	162.686	86.1311	78.45	89.4931	89.7196	77.644	88.815	123.014	96.6361	106.458	112.361	107.755	165.231
70.2309		100.413	100.218	39.444	72.2945	70.0466	23.9518	224.643	143.181	87.4883	124.888	28.4591	71.4618	119.276	128.679	147.106	198.951	165.863	162.332	117.562	177.81	53.9702	185.266	202.647	139.415	90.5102	105.573	163.29	124.68	116.494				80.8136	118.839	119.035	107.194	90.0029	139.384	86.6181	95.0091	114.79	96.5064	109.221	166.893	106.221	99.7982	55.1335	136.477
200.694		100.984	44.7865	28.5601	165.336	166.923	27.186	156.943	194.248	99.3146	144.015	28.1961	204.809	124.026	144.317	124.532	233.211	201.605	156.587	113.559		106.476	126.316		90.8487	96.952	138.815		163.946	109.824				122.334	118.386	87.9832	85.7187	164.142	101.433	161.233	126.985	158.286	166.886	109.222		106.046	53.257	90.3142	104.797
146.894		45.328	236.967	34.5433	166.514	170.272	26.4265	98.6923	190.687	98.5689	157.823	38.166	148.621	92.6063	151.759	142.408		148.437	131.477	95.4127		174.756	63.5477		95.8341	153.451	171.372		193.208	169.599				167.282	72.7427	90.9609	93.3387	208.706	182.352	113.709	123.761	169.233		107.533		97.7252	85.6149	99.0746	49.7237
199.585		170.233	194.452	43.1762	117.155	120.513	26.2052	98.7343	143.876	205.464	152.569	143.115	85.3959	99.2717	72.9588	73.959		142.314	102.28	95.1931		151.257	106.521		126.262	185.255				201.065				48.4437	70.8938	135.462	147.019		182.504	116.158	169.225	111.401		96.374		87.4033	94.3083	137.809	84.8553
100.692		144.167		146.776	118.275	119.557	33.3543	245.621	98.7365	162.127	124.703	126.931	208.287	124.428	134.859	187.974		108.906	124.681	194.886		175.507	149.895		157.906									168.294	164.536	171.477	190.399		122.027	118.907		44.3069		89.1704		93.1295	163.033		86.4964
100.986				142.067	86.4975	86.527	36.037	193.179	98.0534	203.72	70.1872	140.01	164.442		108.269	122.183		169.364		166.632			173.524											149.655	170.281				161.297	163.081		83.9583		96.9968		143.217			91.7388
208.134				70.0129	90.888	190.821	157.404		217.755		99.3733	70.9345	204.772		194.95	94.9531		196.644		192.943			177.579											193.835	149.438				208.052	99.6188		86.5751		144.863					171.959
173.316				200.934	90.5377	155.531	153.663		173.627		98.9007	173.01	59.4389		150.738	98.5599																			191.967					46.0292		146.616
				129.404	186.542		226.506				168.19	168.695			191.131	166.989																								90.2292		189.578
				132.156	151.875		156.931				130.801	138.006				132.314																								144.047
				86.506			100.029				167	98.644				165.269																								189.395
				90.3174			99.4085					98.8472
				90.0823			246.23					185.704
				213.754			194.761					148.125
				171.83			41.7274					183.809
												54.2876
w/o injury
115.7	143.396	70.5033	68.7126	64.6479	103.114	100.893	109.333	81.3352	64.0636	88.7547	68.7525	66.6005	65.062	59.1567	78.8684	108.879	51.4351	85.1523	107.637	100.764	96.582	97.8755	94.6593	95.84	89.9261	94.3321	94.5253	86.5519	77.1202	97.4985	52.424	78.1287	98.2467	60.7057	80.5341	38.8058	68.6425	66.7901	65.7678	72.5209	38.1383	69.4386	77.7028	83.7256	67.2467	39.8481	58.5285	74.0941	80.8527
114.236	143.724	68.3409	72.2314	66.2634	111.657	101.082	81.094	65.7372	56.5595	63.8981	93.4577	67.2534	64.6513	59.78	67.8285	107.96	56.161	84.5314	106.564	65.6978	67.5734	87.0687	55.077	45.58	46.0237	40.8198	92.4172	82.9773	73.9714	97.1311	57.9605	81.85	95.1717	92.0528	83.733	53.637	46.0848	44.656	45.6992	53.3613	60.8871	48.8446	71.4671	60.8466	62.874	39.0237	68.9088	66.4543	88.6939
90.362	140.953	67.9177	67.9546	66.063	109.562	106.867	86.7815	66.626	71.7955	61.9134	91.798	65.1416	62.5744	43.5664	88.3003	60.9218	57.7193	61.0515	74.0514	84.0438	91.4531	47.5971	53.7021	43.3383	44.0661	91.0971	35.3051	86.8013	77.8776	42.14	62.2431	61.6977	61.6374	89.012	79.2882	39.8631	44.8915	46.3649	45.5407	53.5197	37.2081	48.8746	67.922	66.5209	41.2152	40.7582	60.4731	62.4433	79.4201
86.7376	288.274	69.3358	68.8806	64.2124	76.3326	109.698	83.3581	98.2609	70.0503	62.666	85.0348	78.6731	75.7739	72.8005	84.4733	84.3168	48.8052	61.1553	94.038	89.1401	89.6503	45.6825	87.3341	89.5621	86.0633	87.8794	34.9042	49.4851	50.1104	39.7871	58.6325	63.5395	56.3308	58.4212	66.7348	42.2091	49.1451	47.0287	45.088	64.9702	41.7802	66.0367	61.4343	60.932	42.2182	39.3795	57.4974	40.7941	54.7529
84.1918	284.403	70.3341	69.1732	66.62	75.4492	103.798	85.1659	88.047	54.9582	61.8886	69.8267	77.1982	75.0506	42.9109	70.6397	64.6046	51.1021	69.681	75.5866	63.8498	69.4078	92.4251	85.5299	68.7639	82.6857	62.8244	66.5205	48.3517	48.7073	50.0898	50.354	79.2461	58.8953	59.1472	70.0744	40.6024	45.1376	45.7122	54.9949	53.9096	53.9227	51.5874	46.1702	60.4482	44.1152	43.3482	60.8844	43.225	61.6241
84.8026	148.042	94.72	68.0664	76.8972	79.8239	124.391	81.5686	70.3484	56.6527	56.2907	71.557	63.6634	64.8823	48.1004	72.2804	66.0737	51.3732	66.3122	77.8149	64.5665	71.092	62.3877	69.9013	65.3346	62.1339	58.7933	68.4319	66.0513	55.4798	69.357	50.989	65.6339	59.6179	64.8278	81.4057	38.2586	44.3745	56.7251	46.3146	52.2221	37.9248	47.2338	46.335	67.9875	44.4781	39.7371	63.6798	43.9077	54.4811
74.8618	183.589	80.5481	68.3341	82.1845	81.2192	258.551	77.5306	66.9829	56.8478	59.0045	69.5342	67.2004	61.6637	48.6765	68.5874	60.0393	49.5467	62.0929	70.6582	66.5187	69.0102	56.3456	61.3899	53.2739	58.6946	51.0663	40.6643	65.0378	59.4755	71.3438	51.7319	63.1231	59.5364	59.6961	77.4355	38.1486	59.4581	45.4224	44.8876	51.4543	38.6928	48.6744	45.6793	133.905	40.8564	37.3546	67.1903	40.0743	54.6134
80.3932	181.398	90.6949	66.719	74.4757	105.453	169.565	79.5981	71.3733	58.1489	62.9229	72.6544	67.3351	63.0337	41.7868	72.1152	62.0707	92.623	67.322	73.824	66.0296	67.4183	57.1635	62.1885	54.7627	55.7748	46.4787	36.9827	55.3271	57.1449	47.8579	65.7022	61.482	57.3461	78.4054	114.28	46.7217	46.9477	47.5657	43.7863	64.8334	38.0325	51.8518	44.7653	141.462	41.6827	48.1491	104.636	38.4908	69.7051
78.7243	148.338	131.05	63.2653	83.2331	97.8216	149.222	80.4318	91.3443	63.4249	66.2191	87.7891	72.2333	68.2304	44.0876	91.0796	60.8576	79.6351	58.7561	80.8866	68.3499	68.0315	45.9405	64.3036	43.4439	52.7796	46.425	39.2039	54.4402	57.4828	50.9346	70.6993	58.7668	56.7644	74.1959	213.244	42.0077	63.5297	63.3686	67.5689	63.8041	40.9152	105.383	57.526	146.832	55.5879	43.771	98.779	39.5753	64.3631
77.1457	153.336	140.02	68.6958	296.39	101.247	128.408	107.762	77.67	78.0855	72.1462	88.8614	96.5281	83.608	51.7477	81.4496	85.6719	90.2054	66.3004	83.17	76.8171	75.2419	58.3728	52.2851	48.7233	54.2716	48.2825	42.9967	57.1212	56.5328	38.6508	80.2084	79.4569	56.6308	86.9942	217.295	74.4845	62.8013	58.6682	66.1757	77.3799	95.3304	102.438	56.5902	158.334	50.3972	48.4213	98.1143	50.9621	65.8501
76.3484	209.42	78.7885	70.9882	256.673	102.418	238.026	83.6107	87.7588	66.5206	82.9734	77.3768	98.2048	87.3512	86.7067	77.5393	74.5822	86.464	66.2894	72.9791	77.7577	76.5519	43.3065	73.214	59.5386	48.4861	45.3773	33.1127	49.0237	46.7303	40.2042	110.225	77.2056	59.4905	89.9218	139.448	199.763	64.2212	61.5396	85.3083	73.8025	94.1843	114.762	47.4107	180.54	44.7233	57.2578	97.4756	58.8213	118.921
105.099	228.042	86.5088	91.4048	108.023	149.049	241.164	164.324	90.5643	78.6163	83.7075	83.417	90.7934	85.6988	81.8393	82.9565	80.7414	89.1111	80.7217	80.2316	85.8258	78.5588	43.1962	75.8411	44.1241	55.4312	53.9767	44.0651	47.0412	48.497	40.0948	108.997	98.4505	69.452	118.667	125.674	205.375	81.3758	58.3815	84.4494	73.5635	77.8393	123.163	60.3836	88.5212	59.8923	124.182	107.364	50.8878	129.383
286.038	235.693	362.483	82.9911	81.6888	277.472	199.397	348.422	116.902	66.216	84.0879	82.3779	93.7945	93.9719	83.5558	90.0061	82.2495	103.406	83.0548	69.5109	75.6263	96.4969	71.7825	77.1736	73.0488	44.012	37.7633	60.9685	78.0548	50.3355	59.6945	119.468	93.7196	60.763	130.082	93.9463	107.033	77.0005	92.0997	87.3738	75.4407	77.4851	128.89	154.629	76.7507	98.5824	132.11	114.276	51.2795	124.147
200.568		306.536	72.3446	252.207	243.411	133.566	82.0576	131.273	69.7262	82.7553	85.6789	108.891	125.999	91.8506	98.3085	82.7385	102.181	78.0401	72.5976	85.259	94.4011	117.73	79.0827	64.3344	61.67	37.95	34.763	104.291	78.5405	63.4212	127.17	95.2123	81.0067	141.925	89.7271	91.6809	110.679	209.922	95.5401	70.9247	79.6947	95.5464	227.919	194.807	99.3332	137.941	161.512	72.7428	120.892
198.777		134.124	71.0459	211.746	147.915	109.022	93.4366	136.954	73.2213	317.279	97.9265	124.327	121.774	111.34	118.127	82.7133	111.432	90.9816	66.9332	99.1649	81.8932	114.543	98.2503	68.9602	57.4435	73.4829	63.4067	190.256	119.536	71.187	138.638	106.253	63.7493	82.9216	72.5675	71.4117	125.957	218.551	101.412	72.5209	88.0802	241.995	55.8262	188.66	97.5006	154.208	303.379	63.649	146.346
129.803		104.613	391.933	141.592	228.754	105.503	86.9354	125.643	110.525	162.798	95.9952	104.145	102.181	109.425	116.104	85.5277	115.956	89.0304	71.4136	97.0365	177.534	101.219	94.1414	75.744	61.0703	77.464	70.3893	73.8336	183.232	99.6942	205.617	104.929	82.923	111.705	90.7646	75.7861	115.948	84.9678	92.2612	67.0711	93.4004	69.1777	83.5954	137.179	111.117	154.111	232.239	60.4985	144.008
85.9112		89.3955	140.424	85.4174	231.033	104.665	143.085	165.277	126.182	264.068	115.146	99.9029	83.0608	97.5233	364.395	100.608	374.491	89.2155	80.8145	107.77	173.221	202.81	82.0634	74.2186	58.9646	76.517	73.33	70.9029	76.2529	111.859	98.6054	115.479	83.2326	189.355	117.529	99.8253	124.564	97.3957	209.379	71.8195	85.881	71.7319	98.6411	80.7998	103.78	268.01	105.699	60.5282	233.844
115.887		249.651	106.171	82.8897	203.35	99.8257	215.447	330.618	128.829	72.439	110.677	104.652	95.2535	308.664	106.914	98.3175	111.231	81.9697	79.4591	128.183	79.8597	71.7821	260.675	77.7907	95.7125	85.9917	74.0275	70.8995	72.755	126.802	112.891	123.251	87.2259	184.974	114.603	120.055	93.3451	81.9458	217.176	77.5494	234.786	109.289	107.828	89.1119	109.665	73.9643	97.5578	69.3649	112.709
135.117		117.999	92.5677	88.6163	93.2777	105.568	81.1418	320.489	97.8948	80.5628	118.79	145.902	86.3725	174.92	184.089	112.654	78.8862	106.121	70.3477	112.25	91.9972	68.052	188.724	96.3845	203.24	90.0421	79.7508	72.2503	69.9681	115.403	80.8029	134.693	85.8157	69.0009	139.494	179.035	210.431	115.425	89.1555	75.1691	68.9296	111.237	140.561	133.401	155.592	70.8517	209.516	65.0828	122.808
143.694		166.39	121.266	141.188	132.077	99.114	96.3796	106.434	156.052	90.1856	316.96	163.424	86.2802	79.7749	76.7962	108.573	203.054	182.995	186.258	198.814	85.9185	83.1226	71.7575	80.9688	70.5804	103.614	76.0075	89.5506	89.572	204.818	82.9964	177.131	95.7089	88.7878	152.255	207.637	219.75	118.641	71.3666	92.128	70.8869	143.517	157.493	130.75	56.7956	160.6	83.2344	67.3955
			63.8045	120.217	107.316	177.383		146.881	360.251	109.965	77.2801		83.4366	95.245	88.2862	383.286	87.7222	108.96	86.6013	76.3651	93.2813	82.2527	106.317	92.7115	98.4777	201.629	81.6739	104.655	105.305	67.0974	72.3102	94.7847	106.722	70.7433	171.81	224.11	84.5444	133.685	99.525	99.3215	96.8639	151.616	163.074	165.856	167.028	162.013	113.984	86.8246
				174.337	163.638			76.9097	78.3347	105.322	89.4226		112.556	85.3086	91.1474	75.0303	74.8947	103.375	303.147	147.736	90.9624	91.8453	51.92	210.171	56.7482	72.4233	92.9934	116.034	123.6	68.5995	94.9389	90.7088	172.236	71.6332			95.8607	141.734	91.8649	213.92	90.2273		178.196		168.894	122.312	106.775	83.2716
				96.6505				96.3268	100.418	153.434	81.8414			81.906	134.931	72.2795	86.4021	110.773	73.256		92.2397	93.611	70.5791	68.7296	67.1352	66.1533	204.412	100.919	114.465	67.9599	160.886	156.719	171.084	111.577			107.184	153.665	99.1035	222.804	108.388		185.231		117.126	99.3239	137.081	194.465
									148.125	173.379				85.4282		91.7062	101.839		93.1778		116.439	90.0739	81.0472	103.227	80.0306	72.5415	67.3363	122.073	162.201	85.0119			69.054	161.655			147.2	161.261	115.806	66.9823	120.503				92.8912	77.0246		196.195
									85.381					125.316					103.344			89.0248	84.0164	63.4978	82.4676	83.1646	65.3093	136.932	142.511	102.508			83.7655						127.555	90.6179					79.1105	97.9565		96.8989
																						135.469	89.1399	70.7854	92.8617	85.5535	65.8136	156.503		98.5743			81.9195							103.854					98.5443	106.56		113.771
																							90.5316	83.9159	152.956	87.3144	81.5731			147.973			65.2543												107.321	121.007
																							118.144	85.2781	112.979	103.871	97.5372						128.976												135.613	156.715
																								116.779	130.317	125.791	105.343
																											114.489
[truncated: 911 more columns]

## Sheet: Panel p
w/ injury
0.0187	0.015	0.0126	0.0413	0.0184	0.0445	0.028	0.0314	0.028	0.0347	0.0333	0.0284	0.0212	0.014	0.0342	0.0289	0.0369	0.0246	0.0079	0.0229	0.0327	0.0141	0.0298	0.0133	0.0272	0.0077	0.0308	0.0236	0.0333	0.052	0.0323	0.0173	0.0259	0.0326	0.0394	0.0189	0.0463	0.0291	0.0318	0.0387	0.0278	0.0569	0.0357	0.0475	0.0337	0.0601	0.016	0.033	0.0245	0.0419
w/o injury
0.0628	0.0209	0.043	0.0707	0.0414	0.0208	0.0143	0.0199	0.017	0.0152	0.0329	0.0073	0.0239	0.0117	0.0289	0.0169	0.0149	0.0311	0.0212	0.0422	0.015	0.0403	0.0145	0.0302	0.037	0.0114	0.0086	0.0038	0.0092	0.0245	0.0124	0.0163	0.0174	0.0185	0.0155	0.0511	0.019	0.0312	0.0259	0.0094	0.0179	0.018	0.0159	0.018	0.0129	0.037	0.0403	0.0193	0.0075	0.018
[truncated: 778 more columns]

## Sheet: Panel q
w/ injury
0.0156	0.0185	0.0145	0.0168	0.0055	0.0113	0.0292	0.0219	0.0184	0.0307	0.0287	0.0242	0.0231	0.0264	0.0235	0.0282	0.0205	0.0181	0.0181	0.0199	0.0188	0.0184	0.0143	0.0189	0.0102	0.0226	0.0305	0.0238	0.0223	0.0266	0.0182	0.0228	0.0297	0.0238	0.0234	0.0306	0.0263	0.0269	0.0232	0.0099	0.0198	0.0234	0.0173	0.021	0.0211	0.0136	0.0096	0.0302	0.0164	0.0186
w/o injury
0.0166	0.0264	0.0287	0.028	0.044	0.0549	0.0272	0.0212	0.0231	0.0124	0.0242	0.0188	0.0201	0.0242	0.0283	0.0279	0.0107	0.0146	0.0089	0.0307	0.02	0.065	0.0141	0.0412	0.0256	0.0122	0.0285	0.0161	0.023	0.0382	0.0122	0.0243	0.0236	0.0255	0.0283	0.0101	0.0084	0.0322	0.0216	0.0155	0.0234	0.0029	0.0093	0.0363	0.0142	0.0061	0.0237	0.0202	0.015	0.0184
[truncated: 653 more columns]
